# Supplementary material for: Poly[μ2-aqua-aqua-μ4-pyridine-2,4-dicarboxyl­ato-strontium]
Source: Acta Crystallogr Sect E Struct Rep Online. 2009 Jul 15;65(Pt 8):m922. doi: 10.1107/S160053680902683X (PMC2977487; doi:10.1107/S160053680902683X)
Supplement: Supplementary file 1 [file e-65-0m922-sup1.cif]

##############################################################################
###                                                                        ###
###        Electronic paper (Acta Crystallographica Section E)             ###
###                                                                        ###
##############################################################################
#                                                                            #
# This CIF contains the data in a paper accepted for publication in Acta     #
# Crystallographica Section E. It conforms to the requirements of Notes      #
# for Authors for Section E, and has been peer reviewed under the auspices   #
# of the IUCr Commission on Journals.                                        #
#                                                                            #
# Full details of the Crystallographic Information File format               #
# are given in the paper "The Crystallographic Information File (CIF):       #
# a New Standard Archive File for Crystallography" by S. R. Hall, F. H.      #
# Allen and I. D. Brown [Acta Cryst. (1991), A47, 655-685].                  #
#                                                                            #
# The current version of the core CIF dictionary is obtainable from          #
# ftp://ftp.iucr.org/pub/cif_core.dic. The current version number is 2.4.    #
#                                                                            #
# Software is freely available for graphical display of the structure(s) in  #
# this CIF.  For information consult the CIF home page http://www.iucr.org/  #
# cif/home.html                                                              #
#                                                                            #
# This file may be used for bona fide research purposes within the           #
# scientific community so long as proper attribution is given to the journal # 
# article from which it was obtained.                                        #
#                                                                            #
##############################################################################
                                             
data_I
_audit_creation_method     SHELXL-97
_chemical_name_systematic
;
Poly[\m~2~-aqua-aqua-\m~4~-pyridine-2,4-dicarboxylato-strontium]
;
_chemical_name_common     ?
_chemical_formula_moiety     'C7 H7 N O6 Sr'
_chemical_formula_sum     'C7 H7 N O6 Sr'
_chemical_formula_iupac     '[Sr (C7 H3 N O4) (H2 O)2]'
_chemical_formula_weight     288.76
_chemical_melting_point     ?
_symmetry_cell_setting     monoclinic
_symmetry_space_group_name_H-M     'P 21/c'
_symmetry_space_group_name_Hall     '-P 2ybc'
loop_
    _symmetry_equiv_pos_as_xyz
    'x, y, z'
    '-x, y+1/2, -z+1/2'
    '-x, -y, -z'
    'x, -y-1/2, z-1/2'
_cell_length_a     6.8860(5)
_cell_length_b     19.7801(13)
_cell_length_c     6.5642(4)
_cell_angle_alpha     90.00
_cell_angle_beta     91.892(5)
_cell_angle_gamma     90.00
_cell_volume     893.59(10)
_cell_formula_units_Z     4
_cell_measurement_reflns_used     1756
_cell_measurement_theta_min     4.35
_cell_measurement_theta_max     28.41
_cell_measurement_temperature     296(2)
_exptl_crystal_description     plate
_exptl_crystal_colour     colourless
_exptl_crystal_size_max     0.08
_exptl_crystal_size_mid     0.05
_exptl_crystal_size_min     0.05
_exptl_crystal_density_diffrn     2.146
_exptl_crystal_density_meas     ?
_exptl_crystal_density_method     'not measured'
_exptl_crystal_F_000     568
_exptl_absorpt_coefficient_mu     6.043
_exptl_absorpt_correction_type     multi-scan
_exptl_absorpt_process_details     '(SADABS; Sheldrick, 1996)'
_exptl_absorpt_correction_T_min     0.5602
_exptl_absorpt_correction_T_max     0.7521
_exptl_special_details
;
;
_diffrn_ambient_temperature     296(2)
_diffrn_radiation_type     MoK\a
_diffrn_radiation_wavelength     0.71073
_diffrn_radiation_source     'fine-focus sealed tube'
_diffrn_radiation_monochromator     graphite
_diffrn_measurement_device_type     'Bruker SMART 1000'
_diffrn_measurement_method     \w
_diffrn_detector_area_resol_mean     100
_diffrn_reflns_number     6370
_diffrn_reflns_av_R_equivalents     0.0419
_diffrn_reflns_av_sigmaI/netI     0.0511
_diffrn_reflns_theta_min     4.12
_diffrn_reflns_theta_max     28.87
_diffrn_reflns_theta_full     25.00
_diffrn_measured_fraction_theta_max     0.989
_diffrn_measured_fraction_theta_full     0.996
_diffrn_reflns_limit_h_min     -9
_diffrn_reflns_limit_h_max     9
_diffrn_reflns_limit_k_min     -22
_diffrn_reflns_limit_k_max     26
_diffrn_reflns_limit_l_min     -8
_diffrn_reflns_limit_l_max     8
_diffrn_standards_number     0
_diffrn_standards_interval_count     ?
_diffrn_standards_interval_time     ?
_diffrn_standards_decay_%     0
_refine_special_details
;
 Refinement of F^2^ against ALL reflections.  The weighted R-factor wR and
 goodness of fit S are based on F^2^, conventional R-factors R are based
 on F, with F set to zero for negative F^2^. The threshold expression of
 F^2^ > 2sigma(F^2^) is used only for calculating R-factors(gt) etc. and is
 not relevant to the choice of reflections for refinement.  R-factors based
 on F^2^ are statistically about twice as large as those based on F, and R-
 factors based on ALL data will be even larger.
;
_reflns_number_total     2321
_reflns_number_gt     1795
_reflns_threshold_expression     I>2\s(I)
_refine_ls_structure_factor_coef     Fsqd
_refine_ls_matrix_type     full
_refine_ls_R_factor_all     0.0503
_refine_ls_R_factor_gt     0.0303
_refine_ls_wR_factor_gt     0.0639
_refine_ls_wR_factor_ref     0.0700
_refine_ls_goodness_of_fit_ref     1.029
_refine_ls_restrained_S_all     1.029
_refine_ls_number_reflns     2321
_refine_ls_number_parameters     136
_refine_ls_number_restraints     0
_refine_ls_hydrogen_treatment     constr
_refine_ls_weighting_scheme     calc
_refine_ls_weighting_details
         'calc w=1/[\s^2^(Fo^2^)+(0.0326P)^2^+0.0723P] where P=(Fo^2^+2Fc^2^)/3'
_atom_sites_solution_hydrogens     geom
_atom_sites_solution_primary     direct
_atom_sites_solution_secondary     difmap
_refine_ls_shift/su_max     0.001
_refine_ls_shift/su_mean     0.000
_refine_diff_density_max     0.762
_refine_diff_density_min     -0.585
_refine_ls_extinction_method     none
_refine_ls_extinction_coef     ?
loop_
    _atom_type_symbol
    _atom_type_description
    _atom_type_scat_dispersion_real
    _atom_type_scat_dispersion_imag
    _atom_type_scat_source
    'C' 'C' 0.0033 0.0016
                         'International Tables Vol C Tables 4.2.6.8 and 6.1.1.4'
    'H' 'H' 0.0000 0.0000
                         'International Tables Vol C Tables 4.2.6.8 and 6.1.1.4'
    'N' 'N' 0.0061 0.0033
                         'International Tables Vol C Tables 4.2.6.8 and 6.1.1.4'
    'O' 'O' 0.0106 0.0060
                         'International Tables Vol C Tables 4.2.6.8 and 6.1.1.4'
    'Sr' 'Sr' -1.5307 3.2498
                         'International Tables Vol C Tables 4.2.6.8 and 6.1.1.4'
_computing_data_collection     'SMART (Bruker, 1998)'
_computing_cell_refinement     'SAINT (Bruker, 1998)'
_computing_data_reduction     'SAINT (Bruker, 1998)'
_computing_structure_solution     'SHELXS97 (Sheldrick, 2008)'
_computing_structure_refinement     'SHELXL97 (Sheldrick, 2008)'
_computing_molecular_graphics     'SHELXTL (Sheldrick, 2008)'
_computing_publication_material     'SHELXTL (Sheldrick, 2008)'
loop_
    _atom_site_type_symbol
    _atom_site_label
    _atom_site_fract_x
    _atom_site_fract_y
    _atom_site_fract_z
    _atom_site_U_iso_or_equiv
    _atom_site_adp_type
    _atom_site_calc_flag
    _atom_site_refinement_flags
    _atom_site_occupancy
    _atom_site_disorder_assembly
    _atom_site_disorder_group
    Sr Sr1 1.41849(4) 0.689568(14) -0.36705(4) 0.00741(8) Uani d . 1 . .
    N N1 1.2631(4) 0.57709(13) -0.2058(4) 0.0096(5) Uani d . 1 . .
    O O1 1.3664(3) 0.68543(10) 0.0213(3) 0.0094(4) Uani d . 1 . .
    O O2 1.3348(3) 0.62646(11) 0.3099(3) 0.0127(5) Uani d . 1 . .
    O O3 1.2609(3) 0.37523(11) 0.2554(3) 0.0112(5) Uani d . 1 . .
    O O4 1.1524(3) 0.33289(11) -0.0422(3) 0.0103(4) Uani d . 1 . .
    O O5 1.6546(3) 0.72846(10) -0.6459(3) 0.0103(4) Uani d . 1 . .
    H H5B 1.7139 0.7007 -0.7206 0.012 Uiso d R 1 . .
    H H5A 1.7156 0.7648 -0.6172 0.012 Uiso d R 1 . .
    O O6 1.0607(3) 0.71224(12) -0.3855(4) 0.0172(5) Uani d . 1 . .
    H H6B 0.9789 0.6826 -0.3505 0.021 Uiso d R 1 . .
    H H6A 1.0167 0.7507 -0.3525 0.021 Uiso d R 1 . .
    C C1 1.3325(4) 0.63210(15) 0.1201(5) 0.0088(6) Uani d . 1 . .
    C C2 1.2865(4) 0.56895(15) -0.0027(4) 0.0085(6) Uani d . 1 . .
    C C3 1.2705(4) 0.50621(15) 0.0904(5) 0.0085(6) Uani d . 1 . .
    H H3 1.2910 0.5020 0.2306 0.010 Uiso calc R 1 . .
    C C4 1.2238(4) 0.45000(15) -0.0267(5) 0.0084(6) Uani d . 1 . .
    C C5 1.2108(4) 0.38080(15) 0.0705(5) 0.0092(6) Uani d . 1 . .
    C C6 1.1917(5) 0.45863(15) -0.2358(5) 0.0106(6) Uani d . 1 . .
    H H6 1.1553 0.4224 -0.3187 0.013 Uiso calc R 1 . .
    C C7 1.2152(5) 0.52224(16) -0.3165(5) 0.0124(6) Uani d . 1 . .
    H H7 1.1968 0.5275 -0.4566 0.015 Uiso calc R 1 . .
loop_
    _atom_site_aniso_label
    _atom_site_aniso_U_11
    _atom_site_aniso_U_22
    _atom_site_aniso_U_33
    _atom_site_aniso_U_12
    _atom_site_aniso_U_13
    _atom_site_aniso_U_23
    Sr1 0.01054(14) 0.00559(13) 0.00613(13) -0.00023(12) 0.00104(9) 0.00023(12)
    N1 0.0119(13) 0.0086(13) 0.0083(12) -0.0014(10) 0.0002(10) 0.0000(10)
    O1 0.0152(11) 0.0050(10) 0.0082(10) -0.0018(9) 0.0013(8) -0.0012(9)
    O2 0.0198(12) 0.0098(11) 0.0086(11) -0.0035(9) 0.0029(9) -0.0005(9)
    O3 0.0152(12) 0.0079(11) 0.0107(11) 0.0003(9) 0.0013(9) 0.0028(9)
    O4 0.0132(11) 0.0072(10) 0.0107(11) -0.0008(8) 0.0013(9) -0.0009(8)
    O5 0.0139(11) 0.0066(10) 0.0104(11) -0.0004(9) 0.0015(9) -0.0028(8)
    O6 0.0136(12) 0.0105(11) 0.0277(14) 0.0013(9) 0.0050(10) 0.0045(10)
    C1 0.0102(15) 0.0073(14) 0.0089(14) 0.0007(12) 0.0013(11) -0.0030(12)
    C2 0.0086(14) 0.0099(14) 0.0071(14) -0.0008(12) 0.0025(11) -0.0002(12)
    C3 0.0107(15) 0.0082(14) 0.0065(14) 0.0010(12) 0.0010(11) 0.0018(11)
    C4 0.0083(14) 0.0044(13) 0.0128(15) -0.0004(11) 0.0025(11) 0.0008(11)
    C5 0.0071(14) 0.0078(14) 0.0131(15) 0.0026(11) 0.0065(11) 0.0029(12)
    C6 0.0136(15) 0.0076(15) 0.0108(15) 0.0006(12) 0.0015(12) -0.0025(12)
    C7 0.0201(17) 0.0097(15) 0.0073(15) 0.0001(13) 0.0001(12) -0.0003(12)
_geom_special_details
;
 All esds (except the esd in the dihedral angle between two l.s. planes)
 are estimated using the full covariance matrix.  The cell esds are taken
 into account individually in the estimation of esds in distances, angles
 and torsion angles; correlations between esds in cell parameters are only
 used when they are defined by crystal symmetry.  An approximate (isotropic)
 treatment of cell esds is used for estimating esds involving l.s. planes.
;
loop_
    _geom_bond_atom_site_label_1
    _geom_bond_atom_site_label_2
    _geom_bond_site_symmetry_2
    _geom_bond_distance
    _geom_bond_publ_flag
    Sr1 O6 . 2.503(2) ?
    Sr1 O2 1_554 2.511(2) ?
    Sr1 O1 . 2.588(2) ?
    Sr1 O1 4_575 2.600(2) ?
    Sr1 O5 . 2.604(2) ?
    Sr1 O3 3_865 2.636(2) ?
    Sr1 O5 4_576 2.688(2) ?
    Sr1 N1 . 2.700(3) ?
    N1 C7 . 1.341(4) ?
    N1 C2 . 1.347(4) ?
    O1 C1 . 1.264(3) ?
    O1 Sr1 4_576 2.600(2) ?
    O2 C1 . 1.250(4) ?
    O2 Sr1 1_556 2.511(2) ?
    O3 C5 . 1.256(4) ?
    O3 Sr1 3_865 2.636(2) ?
    O4 C5 . 1.260(4) ?
    O5 Sr1 4_575 2.688(2) ?
    O5 H5B . 0.8500 ?
    O5 H5A . 0.8501 ?
    O6 H6B . 0.8500 ?
    O6 H6A . 0.8500 ?
    C1 C2 . 1.514(4) ?
    C2 C3 . 1.389(4) ?
    C3 C4 . 1.384(4) ?
    C3 H3 . 0.9300 ?
    C4 C6 . 1.394(4) ?
    C4 C5 . 1.514(4) ?
    C6 C7 . 1.377(4) ?
    C6 H6 . 0.9300 ?
    C7 H7 . 0.9300 ?
loop_
    _geom_angle_atom_site_label_1
    _geom_angle_atom_site_label_2
    _geom_angle_atom_site_label_3
    _geom_angle_site_symmetry_1
    _geom_angle_site_symmetry_3
    _geom_angle
    _geom_angle_publ_flag
    O6 Sr1 O2 . 1_554 81.38(8) ?
    O6 Sr1 O1 . . 83.40(7) ?
    O2 Sr1 O1 1_554 . 141.34(7) ?
    O6 Sr1 O1 . 4_575 71.92(7) ?
    O2 Sr1 O1 1_554 4_575 102.07(7) ?
    O1 Sr1 O1 . 4_575 106.58(6) ?
    O6 Sr1 O5 . . 123.32(7) ?
    O2 Sr1 O5 1_554 . 71.61(7) ?
    O1 Sr1 O5 . . 144.29(7) ?
    O1 Sr1 O5 4_575 . 66.71(7) ?
    O6 Sr1 O3 . 3_865 156.15(7) ?
    O2 Sr1 O3 1_554 3_865 99.20(7) ?
    O1 Sr1 O3 . 3_865 81.53(7) ?
    O1 Sr1 O3 4_575 3_865 130.33(7) ?
    O5 Sr1 O3 . 3_865 78.61(7) ?
    O6 Sr1 O5 . 4_576 119.66(7) ?
    O2 Sr1 O5 1_554 4_576 150.91(7) ?
    O1 Sr1 O5 . 4_576 65.67(6) ?
    O1 Sr1 O5 4_575 4_576 69.75(6) ?
    O5 Sr1 O5 . 4_576 79.68(5) ?
    O3 Sr1 O5 3_865 4_576 69.94(7) ?
    O6 Sr1 N1 . . 76.37(8) ?
    O2 Sr1 N1 1_554 . 80.71(7) ?
    O1 Sr1 N1 . . 61.18(7) ?
    O1 Sr1 N1 4_575 . 147.27(7) ?
    O5 Sr1 N1 . . 141.60(7) ?
    O3 Sr1 N1 3_865 . 80.18(7) ?
    O5 Sr1 N1 4_576 . 121.72(7) ?
    O6 Sr1 Sr1 . 4_576 84.69(6) ?
    O2 Sr1 Sr1 1_554 4_576 165.72(5) ?
    O1 Sr1 Sr1 . 4_576 38.61(4) ?
    O1 Sr1 Sr1 4_575 4_576 70.38(5) ?
    O5 Sr1 Sr1 . 4_576 114.26(5) ?
    O3 Sr1 Sr1 3_865 4_576 94.81(5) ?
    O5 Sr1 Sr1 4_576 4_576 39.14(5) ?
    N1 Sr1 Sr1 . 4_576 99.07(5) ?
    O6 Sr1 Sr1 . 4_575 83.20(5) ?
    O2 Sr1 Sr1 1_554 4_575 67.43(5) ?
    O1 Sr1 Sr1 . 4_575 144.96(5) ?
    O1 Sr1 Sr1 4_575 4_575 38.38(5) ?
    O5 Sr1 Sr1 . 4_575 40.65(5) ?
    O3 Sr1 Sr1 3_865 4_575 119.25(5) ?
    O5 Sr1 Sr1 4_576 4_575 93.74(4) ?
    N1 Sr1 Sr1 . 4_575 144.35(5) ?
    Sr1 Sr1 Sr1 4_576 4_575 107.860(13) ?
    C7 N1 C2 . . 117.3(3) ?
    C7 N1 Sr1 . . 123.20(19) ?
    C2 N1 Sr1 . . 116.78(19) ?
    C1 O1 Sr1 . . 124.46(18) ?
    C1 O1 Sr1 . 4_576 132.46(18) ?
    Sr1 O1 Sr1 . 4_576 103.01(7) ?
    C1 O2 Sr1 . 1_556 142.38(19) ?
    C5 O3 Sr1 . 3_865 120.82(19) ?
    Sr1 O5 Sr1 . 4_575 100.21(7) ?
    Sr1 O5 H5B . . 122.5 ?
    Sr1 O5 H5B 4_575 . 111.9 ?
    Sr1 O5 H5A . . 114.2 ?
    Sr1 O5 H5A 4_575 . 84.0 ?
    H5B O5 H5A . . 115.5 ?
    Sr1 O6 H6B . . 121.5 ?
    Sr1 O6 H6A . . 120.4 ?
    H6B O6 H6A . . 107.7 ?
    O2 C1 O1 . . 126.1(3) ?
    O2 C1 C2 . . 116.9(3) ?
    O1 C1 C2 . . 117.0(2) ?
    N1 C2 C3 . . 122.2(3) ?
    N1 C2 C1 . . 116.4(3) ?
    C3 C2 C1 . . 121.4(3) ?
    C4 C3 C2 . . 119.6(3) ?
    C4 C3 H3 . . 120.2 ?
    C2 C3 H3 . . 120.2 ?
    C3 C4 C6 . . 118.4(3) ?
    C3 C4 C5 . . 120.5(3) ?
    C6 C4 C5 . . 121.1(3) ?
    O3 C5 O4 . . 125.0(3) ?
    O3 C5 C4 . . 117.9(3) ?
    O4 C5 C4 . . 117.0(3) ?
    C7 C6 C4 . . 118.3(3) ?
    C7 C6 H6 . . 120.9 ?
    C4 C6 H6 . . 120.9 ?
    N1 C7 C6 . . 124.1(3) ?
    N1 C7 H7 . . 117.9 ?
    C6 C7 H7 . . 117.9 ?
loop_
    _geom_torsion_atom_site_label_1
    _geom_torsion_atom_site_label_2
    _geom_torsion_atom_site_label_3
    _geom_torsion_atom_site_label_4
    _geom_torsion_site_symmetry_1
    _geom_torsion_site_symmetry_2
    _geom_torsion_site_symmetry_3
    _geom_torsion_site_symmetry_4
    _geom_torsion
    _geom_torsion_publ_flag
    O6 Sr1 N1 C7 . . . . 91.7(2) ?
    O2 Sr1 N1 C7 1_554 . . . 8.4(2) ?
    O1 Sr1 N1 C7 . . . . -178.4(3) ?
    O1 Sr1 N1 C7 4_575 . . . 106.3(2) ?
    O5 Sr1 N1 C7 . . . . -35.5(3) ?
    O3 Sr1 N1 C7 3_865 . . . -92.7(2) ?
    O5 Sr1 N1 C7 4_576 . . . -151.7(2) ?
    Sr1 Sr1 N1 C7 4_576 . . . 173.9(2) ?
    Sr1 Sr1 N1 C7 4_575 . . . 34.8(3) ?
    O6 Sr1 N1 C2 . . . . -107.5(2) ?
    O2 Sr1 N1 C2 1_554 . . . 169.2(2) ?
    O1 Sr1 N1 C2 . . . . -17.58(19) ?
    O1 Sr1 N1 C2 4_575 . . . -92.9(2) ?
    O5 Sr1 N1 C2 . . . . 125.3(2) ?
    O3 Sr1 N1 C2 3_865 . . . 68.1(2) ?
    O5 Sr1 N1 C2 4_576 . . . 9.2(2) ?
    Sr1 Sr1 N1 C2 4_576 . . . -25.3(2) ?
    Sr1 Sr1 N1 C2 4_575 . . . -164.33(16) ?
    O6 Sr1 O1 C1 . . . . 92.9(2) ?
    O2 Sr1 O1 C1 1_554 . . . 25.6(3) ?
    O1 Sr1 O1 C1 4_575 . . . 161.74(19) ?
    O5 Sr1 O1 C1 . . . . -125.3(2) ?
    O3 Sr1 O1 C1 3_865 . . . -68.6(2) ?
    O5 Sr1 O1 C1 4_576 . . . -140.3(2) ?
    N1 Sr1 O1 C1 . . . . 14.8(2) ?
    Sr1 Sr1 O1 C1 4_576 . . . -177.4(3) ?
    Sr1 Sr1 O1 C1 4_575 . . . 161.01(19) ?
    O6 Sr1 O1 Sr1 . . . 4_576 -89.74(8) ?
    O2 Sr1 O1 Sr1 1_554 . . 4_576 -157.03(9) ?
    O1 Sr1 O1 Sr1 4_575 . . 4_576 -20.87(12) ?
    O5 Sr1 O1 Sr1 . . . 4_576 52.12(14) ?
    O3 Sr1 O1 Sr1 3_865 . . 4_576 108.81(8) ?
    O5 Sr1 O1 Sr1 4_576 . . 4_576 37.06(7) ?
    N1 Sr1 O1 Sr1 . . . 4_576 -167.79(10) ?
    Sr1 Sr1 O1 Sr1 4_575 . . 4_576 -21.60(12) ?
    O6 Sr1 O5 Sr1 . . . 4_575 10.55(10) ?
    O2 Sr1 O5 Sr1 1_554 . . 4_575 76.49(7) ?
    O1 Sr1 O5 Sr1 . . . 4_575 -122.21(10) ?
    O1 Sr1 O5 Sr1 4_575 . . 4_575 -36.03(6) ?
    O3 Sr1 O5 Sr1 3_865 . . 4_575 -179.69(8) ?
    O5 Sr1 O5 Sr1 4_576 . . 4_575 -108.29(10) ?
    N1 Sr1 O5 Sr1 . . . 4_575 122.61(10) ?
    Sr1 Sr1 O5 Sr1 4_576 . . 4_575 -89.51(6) ?
    Sr1 O2 C1 O1 1_556 . . . -7.3(6) ?
    Sr1 O2 C1 C2 1_556 . . . 172.1(2) ?
    Sr1 O1 C1 O2 . . . . 168.8(2) ?
    Sr1 O1 C1 O2 4_576 . . . -7.8(5) ?
    Sr1 O1 C1 C2 . . . . -10.6(4) ?
    Sr1 O1 C1 C2 4_576 . . . 172.84(18) ?
    C7 N1 C2 C3 . . . . 2.7(4) ?
    Sr1 N1 C2 C3 . . . . -159.3(2) ?
    C7 N1 C2 C1 . . . . -177.6(3) ?
    Sr1 N1 C2 C1 . . . . 20.4(3) ?
    O2 C1 C2 N1 . . . . 172.9(3) ?
    O1 C1 C2 N1 . . . . -7.7(4) ?
    O2 C1 C2 C3 . . . . -7.4(4) ?
    O1 C1 C2 C3 . . . . 172.1(3) ?
    N1 C2 C3 C4 . . . . -1.8(4) ?
    C1 C2 C3 C4 . . . . 178.5(3) ?
    C2 C3 C4 C6 . . . . -0.8(4) ?
    C2 C3 C4 C5 . . . . 178.4(3) ?
    Sr1 O3 C5 O4 3_865 . . . 69.3(4) ?
    Sr1 O3 C5 C4 3_865 . . . -109.7(2) ?
    C3 C4 C5 O3 . . . . -6.4(4) ?
    C6 C4 C5 O3 . . . . 172.7(3) ?
    C3 C4 C5 O4 . . . . 174.4(3) ?
    C6 C4 C5 O4 . . . . -6.4(4) ?
    C3 C4 C6 C7 . . . . 2.4(4) ?
    C5 C4 C6 C7 . . . . -176.8(3) ?
    C2 N1 C7 C6 . . . . -1.0(5) ?
    Sr1 N1 C7 C6 . . . . 159.8(2) ?
    C4 C6 C7 N1 . . . . -1.6(5) ?
loop_
    _geom_hbond_atom_site_label_D
    _geom_hbond_atom_site_label_H
    _geom_hbond_atom_site_label_A
    _geom_hbond_site_symmetry_A
    _geom_hbond_distance_DH
    _geom_hbond_distance_HA
    _geom_hbond_distance_DA
    _geom_hbond_angle_DHA
    O5 H5B O4 3_864 0.85 1.95 2.759(3) 158.2
    O5 H5A O4 2_854 0.85 1.92 2.730(3) 159.6
    O5 H5A O3 2_854 0.85 2.37 3.051(3) 137.1
    O6 H6B O3 3_765 0.85 2.12 2.958(3) 168.9
    O6 H6A O4 2_754 0.85 2.10 2.833(3) 143.7
data_global
_journal_date_recd_electronic     2009-06-08
_journal_date_accepted     2009-07-08
_journal_name_full     'Acta Crystallographica, Section E'
_journal_year     2009
_journal_volume     65
_journal_issue      8
_journal_page_first     m922
_journal_page_last     m922
_journal_paper_category     QM
_journal_coeditor_code     PV2167
_publ_contact_author_name     'Janet Soleimannejad'
_publ_contact_author_address
;
Departmentof Chemistry, Faculty of Science, Ilam University, Ilam, Iran
;
_publ_contact_author_email     'janet_soleimannejad@yahoo.com'
_publ_contact_author_fax     ?
_publ_contact_author_phone     ?
_publ_section_title
;
Poly[\m~2~-aqua-aqua-\m~4~-pyridine-2,4-dicarboxylato-strontium]
;
loop_
    _publ_author_name
    _publ_author_footnote
    _publ_author_address
    'Soleimannejad, Janet' .
;
Department of Chemistry, Faculty of Science, Ilam University, Ilam, Iran
;
    'Mohammadzadeh, Yaghoub' .
;
Department of Chemistry, Faculty of Science, Ilam University, Ilam, Iran
;
    'Aghabozorg, Hossein' .
;
Faculty of Chemistry, Islamic Azad University, North Tehran Branch, Tehran, Iran
;
    'Derikvand, Zohreh' .
;
Department of Chemistry
Faculty of Science
Islamic Azad University
Khorramabad Branch, Khorramabad, Iran
;
_publ_section_synopsis     .
