# Supplementary material for: Poly[μ2-aqua-aqua-μ4-pyridine-2,4-dicarboxyl­ato-strontium]
Source: Acta Crystallogr Sect E Struct Rep Online. 2009 Jul 15;65(Pt 8):m922. doi: 10.1107/S160053680902683X (PMC2977487; doi:10.1107/S160053680902683X)
Supplement: Supplementary file 2 [file e-65-0m922-Isup2.hkl]

# 
# h,k,l, Fc-squared, Fo-squared, sigma(Fo-squared) and status flag 
# 
data_I
_shelx_title ' ym58 in P2(1)/c' 
_shelx_refln_list_code          4 
_shelx_F_calc_maximum      149.95 
_exptl_crystal_F_000       568.00 
_reflns_d_resolution_high  0.7359 
 
loop_ 
 _symmetry_equiv_pos_as_xyz 
 'x, y, z' 
 '-x, y+1/2, -z+1/2' 
 '-x, -y, -z' 
 'x, -y-1/2, z-1/2' 
 
_cell_length_a     6.8860 
_cell_length_b    19.7801 
_cell_length_c     6.5642 
_cell_angle_alpha  90.000 
_cell_angle_beta   91.892 
_cell_angle_gamma  90.000 
 
_shelx_F_squared_multiplier     1.000 
 
loop_ 
 _refln_index_h 
 _refln_index_k 
 _refln_index_l 
 _refln_F_squared_calc 
 _refln_F_squared_meas 
 _refln_F_squared_sigma 
 _refln_observed_status 
   2   0   0    10911.92    11249.73    207.17 o 
   3   0   0     2042.40     1894.15     56.77 o 
   4   0   0      821.78      800.81     38.17 o 
   5   0   0     4348.70     4321.97     81.37 o 
   6   0   0     3994.07     4019.41    108.75 o 
   7   0   0     1271.73     1465.06    127.57 o 
   8   0   0      858.16      795.98    118.40 o 
   9   0   0       15.41       10.87     95.67 o 
   2   1   0    18669.07    18556.00    131.85 o 
   3   1   0    17738.85    16715.43    132.70 o 
   4   1   0     1334.36     1214.03     41.08 o 
   5   1   0     2225.91     2131.16     46.41 o 
   6   1   0        6.42       -0.24     27.06 o 
   7   1   0      442.20      557.81     69.04 o 
   8   1   0     1396.12     1691.59    103.17 o 
   9   1   0     1782.39     1889.48    116.08 o 
   2   2   0    16027.77    16697.30    269.89 o 
   3   2   0     1793.24     1677.95     43.86 o 
   4   2   0     7371.19     7486.13     89.70 o 
   5   2   0     1685.99     1670.94     42.90 o 
   6   2   0      967.69     1044.16     46.93 o 
   7   2   0      817.67      816.68     58.75 o 
   8   2   0      496.10      546.53    104.44 o 
   9   2   0        6.41      -28.79     65.90 o 
   1   3   0        7.26      -10.66     16.14 o 
   2   3   0     1097.43     1202.90     33.28 o 
   3   3   0     3165.34     3020.68     47.85 o 
   4   3   0     4656.00     4529.55     99.46 o 
   5   3   0     1723.64     1714.66     67.20 o 
   6   3   0      430.20      444.61     44.69 o 
   7   3   0      244.27      285.61     60.37 o 
   8   3   0      205.06      264.34     69.31 o 
   9   3   0      510.18      501.94     85.37 o 
   0   4   0      129.32      164.79     21.92 o 
   1   4   0      295.44      273.98     25.93 o 
   2   4   0     1126.30     1278.60     33.56 o 
   3   4   0       23.92        9.58     16.01 o 
   4   4   0        1.57       16.49     18.38 o 
   5   4   0      141.24      165.58     26.86 o 
   6   4   0      136.14      107.80     36.80 o 
   7   4   0       19.86       51.34     34.76 o 
   8   4   0       19.29      -57.56     57.56 o 
   9   4   0       29.14      -25.60    182.35 o 
   1   5   0      258.58      267.45     20.07 o 
   2   5   0     8191.77     8540.87     86.62 o 
   3   5   0     3028.56     3117.43     51.17 o 
   4   5   0      265.41      317.24     28.98 o 
   5   5   0      464.35      545.21     34.71 o 
   6   5   0      341.29      333.33     35.48 o 
   7   5   0       42.69      -12.90     34.12 o 
   8   5   0      165.02       34.08     61.40 o 
   9   5   0      243.14      240.49     77.20 o 
   0   6   0     8411.51     8785.38    145.03 o 
   1   6   0     3634.25     3677.87     69.92 o 
   2   6   0     1638.96     1662.62     32.75 o 
   3   6   0      501.14      523.61     29.74 o 
   4   6   0     2201.69     2300.70     49.70 o 
   5   6   0     2644.24     2568.15     58.39 o 
   6   6   0     1104.25     1043.52     47.62 o 
   7   6   0     1252.70     1279.16     71.20 o 
   8   6   0      245.68      175.91     87.07 o 
   9   6   0        0.50      -19.23     66.63 o 
   1   7   0     3740.41     3802.21     50.82 o 
   2   7   0    12837.53    13004.86    105.37 o 
   3   7   0     6203.55     6156.81     72.98 o 
   4   7   0     3339.97     3252.58     58.38 o 
   5   7   0     2317.24     2390.10     57.45 o 
   6   7   0       39.95       37.71     30.15 o 
   7   7   0     1171.09     1138.35     56.21 o 
   8   7   0      941.07      944.55     71.33 o 
   0   8   0     9225.47     9713.21    168.46 o 
   1   8   0     5569.88     5467.24     58.03 o 
   2   8   0     6368.04     6221.47     65.07 o 
   3   8   0      686.87      731.09     54.98 o 
   4   8   0     2385.99     2261.99     50.87 o 
   5   8   0     5005.00     4862.19     78.98 o 
   6   8   0     4769.57     4605.88     84.53 o 
   7   8   0     3123.02     3223.25     96.97 o 
   8   8   0      575.65      580.35    107.00 o 
   1   9   0     6747.11     7060.43     60.21 o 
   2   9   0     6485.24     6293.39     66.69 o 
   3   9   0     6153.78     5878.53     90.35 o 
   4   9   0     4553.80     4384.99    103.46 o 
   5   9   0     2968.72     2935.68     63.71 o 
   6   9   0        3.53      -29.27     29.27 o 
   7   9   0     1174.00     1386.90     72.40 o 
   8   9   0     2029.44     1532.71    156.69 o 
   0  10   0     6605.49     6756.69     89.76 o 
   1  10   0     4962.45     5028.10     50.15 o 
   2  10   0     2940.46     2951.53     45.02 o 
   3  10   0      268.12      297.61     23.15 o 
   4  10   0      664.84      685.66     40.72 o 
   5  10   0     1584.63     1640.34     52.11 o 
   6  10   0     3863.07     3656.92     91.96 o 
   7  10   0     1399.53     1439.08     97.81 o 
   8  10   0      276.41      186.15     70.83 o 
   1  11   0      963.93     1002.00     27.30 o 
   2  11   0      807.00      805.76     26.03 o 
   3  11   0     5683.68     5453.46     70.75 o 
   4  11   0      996.48     1087.98     48.43 o 
   5  11   0        9.73        6.03     43.04 o 
   6  11   0       90.95       20.67     37.91 o 
   7  11   0        5.02       30.20     62.47 o 
   8  11   0      150.37      171.98    145.72 o 
   0  12   0     2575.43     2604.06     55.54 o 
   1  12   0      127.09      141.96     15.96 o 
   2  12   0       15.83        7.52     16.59 o 
   3  12   0      163.88      197.76     35.77 o 
   4  12   0        0.79       -6.38     26.51 o 
   5  12   0      351.34      368.36     41.17 o 
   6  12   0       38.87       27.35     46.02 o 
   7  12   0      583.12      626.50     78.60 o 
   8  12   0      367.55      397.49     79.93 o 
   1  13   0      218.40      197.80     31.08 o 
   2  13   0      431.82      440.48     27.14 o 
   3  13   0      136.00      113.34     23.41 o 
   4  13   0     1466.30     1479.07     60.90 o 
   5  13   0      578.68      744.49     63.80 o 
   6  13   0      125.41      116.96     44.68 o 
   7  13   0      496.20      399.29    178.11 o 
   8  13   0        2.86       26.62     69.07 o 
   0  14   0     1428.66     1475.25     86.65 o 
   1  14   0     1756.35     1798.82     47.12 o 
   2  14   0      697.85      663.86     32.37 o 
   3  14   0      882.91      878.98     38.35 o 
   4  14   0     1072.95     1127.21     52.86 o 
   5  14   0     3510.29     3533.21     87.58 o 
   6  14   0      403.34      490.06     69.66 o 
   7  14   0      208.68      226.50     69.50 o 
   1  15   0       26.03        6.29     27.93 o 
   2  15   0     8139.50     7937.42    139.80 o 
   3  15   0     8811.41     8751.75    119.56 o 
   4  15   0     1451.17     1502.85     52.82 o 
   5  15   0      139.69       87.07     37.83 o 
   6  15   0       77.72      117.03     61.66 o 
   7  15   0      113.97        1.42     69.28 o 
   0  16   0    11683.57    11328.64    243.36 o 
   1  16   0     8136.03     7857.06    137.45 o 
   2  16   0       85.24      103.84     35.38 o 
   3  16   0      534.15      524.42     36.17 o 
   4  16   0      399.60      358.05     45.47 o 
   5  16   0     1628.34     1584.80     60.27 o 
   6  16   0     2893.03     2806.34    118.33 o 
   7  16   0     1916.40     2143.97    306.28 o 
   1  17   0     7760.77     7532.47    213.05 o 
   2  17   0     6202.71     5904.88    124.73 o 
   3  17   0     2701.46     2765.72    138.32 o 
   4  17   0     2730.91     2650.50     68.62 o 
   5  17   0      171.93      219.24     38.47 o 
   6  17   0        0.78      -41.33     45.11 o 
   7  17   0      164.07      233.31     74.87 o 
   0  18   0     2476.35     2661.95    123.52 o 
   1  18   0     3971.06     3854.86    103.88 o 
   2  18   0     1093.36     1094.08     65.28 o 
   3  18   0       70.21       71.50     65.39 o 
   4  18   0      513.61      573.91     56.98 o 
   5  18   0     1452.74     1412.22     72.81 o 
   6  18   0     1772.50     1651.24     97.87 o 
   1  19   0      397.40      386.58     50.09 o 
   2  19   0     1009.15     1132.83    101.77 o 
   3  19   0     1977.21     1976.80    109.17 o 
   4  19   0     1264.69     1108.75     76.01 o 
   5  19   0       58.28       55.69     46.13 o 
   6  19   0        1.74      -14.21     66.81 o 
   0  20   0      523.96      599.49     82.74 o 
   1  20   0       27.50        2.33     40.98 o 
   2  20   0      960.57      913.58     88.15 o 
   3  20   0      257.00      268.34    103.66 o 
   4  20   0       11.91       -6.70     47.83 o 
   5  20   0      322.43      329.20     63.84 o 
   6  20   0      376.56      387.40    110.36 o 
   1  21   0        0.56       -9.36     42.77 o 
   2  21   0      259.03      219.58    111.62 o 
   3  21   0      151.52      115.91     51.87 o 
   4  21   0        4.35       -9.21     49.75 o 
   5  21   0       17.75      113.44     90.19 o 
   0  22   0     1485.75     1512.24    118.13 o 
   1  22   0     1556.89     1546.96    101.47 o 
   2  22   0      116.72       88.96     50.83 o 
   3  22   0      177.49      230.98     58.19 o 
   4  22   0      556.50      538.34     73.08 o 
   5  22   0      456.13      294.51    104.79 o 
   1  23   0      621.12      626.82     69.09 o 
   2  23   0      981.65      965.65     77.23 o 
   3  23   0     1589.39     1631.55     94.32 o 
   4  23   0     2197.18     2108.73    107.86 o 
   0  24   0     1047.89     1268.79    121.16 o 
   1  24   0     3449.13     3324.79    209.81 o 
   2  24   0     1516.15     1553.76    152.52 o 
   3  24   0       68.86      175.91     60.89 o 
   4  24   0      988.01      767.41    152.08 o 
   1  25   0     1049.69     1280.22     90.11 o 
   2  25   0     1096.29     1004.81     84.75 o 
   3  25   0     1361.41     1381.51    197.08 o 
   0  26   0     2616.58     2762.19    167.47 o 
   1  26   0     2270.64     2082.37    144.83 o 
   2  26   0      139.23      122.87     62.57 o 
  -9   1   1      157.70      123.99     77.07 o 
  -8   1   1        0.62       -5.41     62.11 o 
  -7   1   1       10.27       39.59     43.73 o 
  -6   1   1       28.13       70.33     30.05 o 
  -5   1   1     1191.61     1230.88     39.61 o 
  -4   1   1     5145.38     5398.66     70.53 o 
  -3   1   1      672.14      670.90     25.25 o 
  -2   1   1     7793.83     8462.03    150.47 o 
   1   1   1     1804.77     1851.22     40.23 o 
   2   1   1     2962.50     2908.16     49.92 o 
   3   1   1      731.65      715.13     46.28 o 
   4   1   1      698.05      750.53     35.98 o 
   5   1   1        0.49       -7.36     19.74 o 
   6   1   1      490.66      562.02     40.58 o 
   7   1   1      222.04      237.28     46.26 o 
   8   1   1      506.38      638.05     79.60 o 
   9   1   1      362.60      451.47     80.38 o 
  -9   2   1      236.10      188.20     78.74 o 
  -8   2   1      436.63      522.49     79.27 o 
  -7   2   1     1742.50     1862.29     86.94 o 
  -6   2   1     5294.94     5126.38     76.45 o 
  -5   2   1       90.07       90.65     22.42 o 
  -4   2   1     7347.43     7744.59     78.39 o 
  -3   2   1     3985.39     4030.04     53.22 o 
  -2   2   1       69.87       85.29     30.78 o 
  -1   2   1     4901.70     5101.04     93.47 o 
   1   2   1       54.99       55.61     12.52 o 
   2   2   1     1254.35     1320.40     35.93 o 
   3   2   1      801.33      747.46     29.72 o 
   4   2   1     1832.52     1888.26     40.72 o 
   5   2   1     3348.22     3231.42     56.94 o 
   6   2   1     3545.39     3566.05     87.89 o 
   7   2   1      685.87      703.13     71.96 o 
   8   2   1      104.43       38.36     74.16 o 
   9   2   1      861.72      885.45     94.86 o 
  -9   3   1      707.23      753.61     94.92 o 
  -8   3   1      296.80      281.23     67.71 o 
  -7   3   1      245.19      242.74     49.47 o 
  -6   3   1     4996.41     4915.89    138.12 o 
  -5   3   1     3030.35     3008.57     54.54 o 
  -4   3   1     1611.04     1617.52     57.10 o 
  -3   3   1    13839.10    13779.02    114.30 o 
  -2   3   1      119.76      132.39     18.55 o 
  -1   3   1     4834.12     5205.78     66.58 o 
   0   3   1     3493.61     3632.11     72.68 o 
   1   3   1     2463.42     2352.20     64.74 o 
   2   3   1     9404.01     8887.31     93.33 o 
   3   3   1     6191.29     6097.37     83.03 o 
   4   3   1     2471.29     2533.56     51.71 o 
   5   3   1       40.93       58.52     23.69 o 
   6   3   1     2111.68     1985.71     58.99 o 
   7   3   1     2908.00     2910.29     89.10 o 
   8   3   1     3367.22     3578.61    134.10 o 
   9   3   1      625.99      625.21     86.52 o 
  -9   4   1     1072.43     1041.26    100.86 o 
  -8   4   1     6390.30     6753.08    368.36 o 
  -7   4   1     2149.77     2123.31    104.25 o 
  -6   4   1      552.69      549.25     49.89 o 
  -5   4   1      224.86      267.37     25.76 o 
  -4   4   1      117.62       84.40     19.93 o 
  -3   4   1     7176.76     7298.56     74.92 o 
  -2   4   1     9188.55     8995.51     93.37 o 
  -1   4   1     7841.53     7679.48    152.75 o 
   0   4   1     5742.67     5718.69     89.93 o 
   1   4   1      214.98      224.69     19.90 o 
   2   4   1     2403.22     2495.59     46.28 o 
   3   4   1     2916.12     2651.38     81.39 o 
   4   4   1     5311.60     5011.47     92.81 o 
   5   4   1     8288.62     7852.30    100.51 o 
   6   4   1     5694.51     5723.97    172.81 o 
   7   4   1      531.05      525.12     53.20 o 
   8   4   1      296.47      358.67     70.62 o 
   9   4   1      920.39     1090.99     98.05 o 
  -9   5   1      571.52      612.62     88.55 o 
  -8   5   1      223.68      251.89     57.75 o 
  -7   5   1      295.57      345.51     52.44 o 
  -6   5   1     1390.62     1441.96     66.58 o 
  -5   5   1     3908.58     3854.95     60.91 o 
  -4   5   1     2791.91     2746.46     46.81 o 
  -3   5   1     5303.80     5260.04     56.27 o 
  -2   5   1      889.59      879.53     29.35 o 
  -1   5   1     2041.54     2237.99     36.31 o 
   0   5   1     7782.73     7747.70     91.64 o 
   1   5   1    16998.47    17130.00    207.19 o 
   2   5   1    11467.04    10994.96    126.24 o 
   3   5   1     5435.24     5196.59     65.54 o 
   4   5   1     1401.42     1361.67     41.74 o 
   5   5   1      245.65      246.57     29.49 o 
   6   5   1     3265.56     3089.21     70.17 o 
   7   5   1      927.99      956.14     80.62 o 
   8   5   1     2085.62     2295.87    114.36 o 
   9   5   1     1580.68     1399.45    242.65 o 
  -9   6   1      871.34      853.95    141.72 o 
  -8   6   1     1757.00     1855.22     87.16 o 
  -7   6   1     1248.84     1099.35     67.09 o 
  -6   6   1     1026.01     1068.35     60.64 o 
  -5   6   1      189.45      227.07     31.45 o 
  -4   6   1       22.92       69.86     17.46 o 
  -3   6   1     1139.48     1129.16     34.27 o 
  -2   6   1     5082.05     4808.82     62.58 o 
  -1   6   1     4615.94     4538.16     90.45 o 
   0   6   1     3944.03     3968.64     70.85 o 
   1   6   1     1318.46     1263.12     38.57 o 
   2   6   1     2313.84     2640.20     42.24 o 
   3   6   1     5071.82     4901.17     64.71 o 
   4   6   1     5633.09     5599.61     95.06 o 
   5   6   1     3808.73     3620.01    106.60 o 
   6   6   1      883.48      897.93     50.51 o 
   7   6   1      189.44      172.61     38.03 o 
   8   6   1       19.15      -20.51     72.53 o 
  -8   7   1        3.63       -1.21     77.83 o 
  -7   7   1       16.02      -31.39     42.71 o 
  -6   7   1      306.90      331.00     44.39 o 
  -5   7   1     1439.13     1521.68     48.79 o 
  -4   7   1      267.22      265.13     21.97 o 
  -3   7   1      246.18      264.84     20.11 o 
  -2   7   1      719.83      683.60     25.07 o 
  -1   7   1     7264.56     8039.79    100.52 o 
   0   7   1     3240.30     3241.04     74.62 o 
   1   7   1    11247.87    11723.90    104.92 o 
   2   7   1     7575.32     8014.91     78.68 o 
   3   7   1      268.89      214.72     20.55 o 
   4   7   1      924.42      915.72     36.66 o 
   5   7   1       19.46       39.56     24.95 o 
   6   7   1      140.18      166.76     32.35 o 
   7   7   1      347.74      349.62     46.17 o 
   8   7   1      635.01      517.48     69.70 o 
  -8   8   1       78.12       70.71     68.97 o 
  -7   8   1       82.46       25.63     58.06 o 
  -6   8   1      223.27      241.84     57.56 o 
  -5   8   1      216.87      179.63     28.08 o 
  -4   8   1       23.34       28.57     17.61 o 
  -3   8   1      746.34      739.10     25.54 o 
  -2   8   1      113.58      113.18     16.02 o 
  -1   8   1     1349.74     1698.51     33.43 o 
   0   8   1      945.70     1087.15     31.69 o 
   1   8   1      138.87      178.85     19.56 o 
   2   8   1       73.34       55.62     15.08 o 
   3   8   1      165.21      166.85     20.73 o 
   4   8   1      241.89      224.93     25.81 o 
   5   8   1      325.54      317.58     32.00 o 
   6   8   1       50.52       78.09     48.28 o 
   7   8   1       27.73      -10.41     34.12 o 
   8   8   1       12.68       -4.43     49.38 o 
  -8   9   1       41.10      -39.02     62.94 o 
  -7   9   1       26.32       -5.19     56.24 o 
  -6   9   1      744.82      778.39     98.38 o 
  -5   9   1      579.93      608.89     63.96 o 
  -4   9   1      140.26      190.15     25.52 o 
  -3   9   1      416.08      431.93     21.13 o 
  -2   9   1        0.89        6.76     15.71 o 
  -1   9   1      531.36      576.32     22.72 o 
   0   9   1     1325.68     1610.31     37.81 o 
   1   9   1     4752.63     5014.68     61.49 o 
   2   9   1      963.41      971.53     29.56 o 
   3   9   1       61.47       72.14     23.69 o 
   4   9   1     1063.06     1095.96     40.85 o 
   5   9   1        2.21       -7.92     26.00 o 
   6   9   1       98.40       58.07     32.39 o 
   7   9   1      414.77      399.07     45.15 o 
   8   9   1      307.25      302.71     63.68 o 
  -8  10   1     1075.57     1158.90    100.31 o 
  -7  10   1      662.08      781.34     84.77 o 
  -6  10   1       48.62        7.74     49.68 o 
  -5  10   1      295.81      319.10     46.00 o 
  -4  10   1        4.05      -17.20     19.70 o 
  -3  10   1      164.50      169.13     18.73 o 
  -2  10   1     1705.70     1622.31     38.19 o 
  -1  10   1     4837.92     5067.06     60.87 o 
   0  10   1     3190.56     3352.69     54.48 o 
   1  10   1     4029.48     4266.33     65.31 o 
   2  10   1      111.81      144.56     17.23 o 
   3  10   1     4921.12     4986.35     68.79 o 
   4  10   1     4101.85     3860.05     67.19 o 
   5  10   1      246.74      301.63     33.71 o 
   6  10   1      534.90      528.43     42.36 o 
   7  10   1      254.08      208.75     42.43 o 
   8  10   1       14.74       13.86     66.04 o 
  -8  11   1       15.06      -29.51     72.68 o 
  -7  11   1       37.61       56.88     62.71 o 
  -6  11   1     2702.31     2841.30    111.26 o 
  -5  11   1     4359.89     4210.61    117.76 o 
  -4  11   1     1482.19     1457.48     52.58 o 
  -3  11   1      402.77      404.10     38.42 o 
  -2  11   1      936.25      907.00     32.07 o 
  -1  11   1        6.52        8.93     14.94 o 
   0  11   1      561.18      553.54     24.04 o 
   1  11   1     5736.94     5465.82     91.54 o 
   2  11   1     7128.17     6998.63     73.70 o 
   3  11   1     3571.76     3566.19     83.64 o 
   4  11   1     1102.77     1041.41     66.61 o 
   5  11   1      149.57      164.49     31.15 o 
   6  11   1      596.51      706.31     48.60 o 
   7  11   1     1759.27     1796.63     80.56 o 
   8  11   1     2148.55     2234.81    124.61 o 
  -8  12   1     2109.28     2382.56    181.91 o 
  -7  12   1     1036.52     1083.59     92.25 o 
  -6  12   1      559.46      576.36    110.97 o 
  -5  12   1      552.83      577.38     87.37 o 
  -4  12   1      109.23      110.20     37.09 o 
  -3  12   1     1709.62     1692.91     45.67 o 
  -2  12   1     5256.50     5113.31     79.43 o 
  -1  12   1     9677.56    10005.64     97.98 o 
   0  12   1     6787.90     6859.89     86.24 o 
   1  12   1      829.63      841.52     27.91 o 
   2  12   1      545.84      572.00     25.27 o 
   3  12   1     1881.84     1834.44     51.22 o 
   4  12   1     4896.09     4651.27     75.96 o 
   5  12   1     4666.90     4535.30     82.92 o 
   6  12   1     1833.88     1855.67     74.97 o 
   7  12   1      256.21      190.23     52.22 o 
   8  12   1        6.28      -43.86     69.52 o 
  -8  13   1      161.65      122.01     75.09 o 
  -7  13   1     1704.47     1697.60    139.30 o 
  -6  13   1     1873.03     2030.04    102.39 o 
  -5  13   1     2141.21     2320.52     94.92 o 
  -4  13   1     5172.53     5370.17     82.98 o 
  -3  13   1     2994.61     2922.69     58.39 o 
  -2  13   1       47.30       59.40     19.70 o 
  -1  13   1     1275.33     1325.38     45.42 o 
   0  13   1     2606.63     2747.37     68.99 o 
   1  13   1     2071.27     2004.92     50.28 o 
   2  13   1     3182.54     3200.19     52.44 o 
   3  13   1     4358.98     4327.50     76.77 o 
   4  13   1     2702.60     2696.32     97.32 o 
   5  13   1       92.82       48.20     36.07 o 
   6  13   1     1728.35     1785.18     92.25 o 
   7  13   1     3965.96     4181.10    143.74 o 
   8  13   1     1989.93     2186.17    217.16 o 
  -7  14   1     2252.50     2293.06    118.68 o 
  -6  14   1     2281.78     2326.70    108.28 o 
  -5  14   1       18.35      -33.91     35.59 o 
  -4  14   1      282.83      370.12     33.54 o 
  -3  14   1     1011.53      978.98     39.62 o 
  -2  14   1     4723.76     4678.88     71.92 o 
  -1  14   1     4729.49     4704.59     67.29 o 
   0  14   1     2457.29     2560.09     56.12 o 
   1  14   1      179.40      190.81     43.82 o 
   2  14   1      163.70      190.78     26.93 o 
   3  14   1      713.27      772.59     49.60 o 
   4  14   1     2355.80     2291.61     80.45 o 
   5  14   1     3549.85     3507.09     89.11 o 
   6  14   1     1186.65     1174.89     69.84 o 
   7  14   1      359.58      352.24     56.18 o 
  -7  15   1        5.17      -48.66     48.66 o 
  -6  15   1      506.59      590.80     59.21 o 
  -5  15   1     2599.14     2568.18    116.74 o 
  -4  15   1     2384.36     2300.02     71.48 o 
  -3  15   1      341.79      355.65     47.33 o 
  -2  15   1      290.80      272.63     27.25 o 
  -1  15   1      700.30      731.39     32.86 o 
   0  15   1      338.52      391.04     46.91 o 
   1  15   1      117.53      146.46     25.56 o 
   2  15   1     2018.40     2023.21     74.43 o 
   3  15   1     3499.19     3272.54    133.52 o 
   4  15   1       57.26       48.48     37.71 o 
   5  15   1        1.26      -28.32     41.07 o 
   6  15   1      159.28      109.98     47.57 o 
   7  15   1     1137.11     1031.72     72.75 o 
  -7  16   1        5.85       16.27     52.91 o 
  -6  16   1      255.17      232.03     52.79 o 
  -5  16   1      150.93      124.39     48.21 o 
  -4  16   1        8.51        3.41     28.38 o 
  -3  16   1     1026.61     1007.35     69.54 o 
  -2  16   1      182.99      237.64     27.63 o 
  -1  16   1      108.58      118.65     27.17 o 
   0  16   1     1236.93     1225.89     61.66 o 
   1  16   1      393.43      350.16     42.63 o 
   2  16   1      489.91      493.18    112.23 o 
   3  16   1      493.40      443.45     54.38 o 
   4  16   1        5.79       56.31     57.90 o 
   5  16   1      259.17      160.85     48.13 o 
   6  16   1       10.24      -44.36     44.36 o 
   7  16   1        0.73      -52.73     52.73 o 
  -7  17   1       85.26       34.52     70.23 o 
  -6  17   1       13.19       59.90     52.77 o 
  -5  17   1      107.95       91.57     45.35 o 
  -4  17   1      377.72      389.63     57.07 o 
  -3  17   1      785.99      791.33     57.53 o 
  -2  17   1       34.24       45.55     25.26 o 
  -1  17   1     1151.81     1155.27     64.26 o 
   0  17   1      405.44      404.42     45.92 o 
   1  17   1        6.93       -8.87     54.21 o 
   2  17   1      764.81      769.59     56.96 o 
   3  17   1      219.86      150.98     45.45 o 
   4  17   1        0.96       -2.01     42.21 o 
   5  17   1       77.80       61.16     65.46 o 
   6  17   1       18.43       71.21     72.96 o 
  -6  18   1      893.67      873.92     72.17 o 
  -5  18   1      404.77      404.26     54.05 o 
  -4  18   1     1960.54     2023.77     76.44 o 
  -3  18   1     1916.78     1845.70     57.33 o 
  -2  18   1       65.38       23.28     31.06 o 
  -1  18   1      118.55      131.23     40.72 o 
   0  18   1      876.42      928.34     60.15 o 
   1  18   1      571.47      682.65     83.34 o 
   2  18   1      134.23      111.15     41.74 o 
   3  18   1       17.54       53.91     44.91 o 
   4  18   1      620.07      701.09     67.17 o 
   5  18   1     1317.20     1251.06    173.94 o 
   6  18   1     1003.89      960.80    111.95 o 
  -6  19   1      962.37      991.05     75.32 o 
  -5  19   1     2569.36     2562.90     92.43 o 
  -4  19   1     2024.45     2140.98    107.72 o 
  -3  19   1      178.57      243.58     57.33 o 
  -2  19   1      570.86      548.04     55.70 o 
  -1  19   1      154.59      134.51     42.81 o 
   0  19   1     1206.37     1312.82     73.85 o 
   1  19   1     1928.64     1836.17     81.20 o 
   2  19   1     1513.20     1485.85    114.48 o 
   3  19   1     1946.26     1784.67     86.94 o 
   4  19   1     1109.23     1220.87     82.33 o 
   5  19   1       29.80       -7.06     49.99 o 
   6  19   1      510.79      515.32     73.63 o 
  -6  20   1      533.65      542.95     88.57 o 
  -5  20   1       15.86      -44.11     76.32 o 
  -4  20   1      265.33      329.57     66.30 o 
  -3  20   1      931.41      887.25     68.22 o 
  -2  20   1     3931.74     3770.12    273.80 o 
  -1  20   1     2470.65     2498.09     92.58 o 
   0  20   1     1000.59     1191.84     71.87 o 
   1  20   1     1251.61     1372.10     76.30 o 
   2  20   1      110.91       78.08     44.32 o 
   3  20   1      468.61      497.25     63.20 o 
   4  20   1     2109.04     2057.50    100.58 o 
   5  20   1     2975.79     3132.65    125.02 o 
   6  20   1     2794.67     2817.70    121.76 o 
  -5  21   1     1415.56     1199.26     98.73 o 
  -4  21   1     3163.81     3257.26    365.77 o 
  -3  21   1      790.09      965.25     73.95 o 
  -2  21   1      688.33      626.91     75.43 o 
  -1  21   1      101.81       84.83     46.09 o 
   0  21   1     1329.36     1346.59     78.32 o 
   1  21   1     3199.16     3251.91    108.19 o 
   2  21   1     3720.46     3165.60    107.98 o 
   3  21   1     2511.94     2584.71    106.19 o 
   4  21   1      422.41      540.15     69.09 o 
   5  21   1      102.00      181.00     85.09 o 
  -5  22   1       82.21       42.43     88.49 o 
  -4  22   1       16.94       76.13     80.31 o 
  -3  22   1      816.78      788.91     72.71 o 
  -2  22   1     3530.82     3582.53    117.32 o 
  -1  22   1     1976.26     2012.12     93.22 o 
   0  22   1      952.79      894.19     92.29 o 
   1  22   1      953.71     1192.10     78.89 o 
   2  22   1       56.38      114.95     55.03 o 
   3  22   1      561.11      576.42     69.51 o 
   4  22   1     3390.35     3368.01    124.88 o 
   5  22   1     2404.45     2440.55    117.93 o 
  -4  23   1      525.09      450.84    105.58 o 
  -3  23   1       90.98        0.99     52.48 o 
  -2  23   1      923.55      880.54     76.67 o 
  -1  23   1        7.82      -38.01     53.26 o 
   0  23   1      900.26     1058.76     80.47 o 
   1  23   1     1921.51     1949.93     96.65 o 
   2  23   1     1519.15     1515.12    166.67 o 
   3  23   1      642.27      676.01     76.02 o 
   4  23   1       16.78      -56.90     56.90 o 
  -4  24   1       80.61       30.61     90.71 o 
  -3  24   1       79.00       51.13     83.03 o 
  -2  24   1       74.12       27.08     54.01 o 
  -1  24   1      435.24      445.01     66.08 o 
   0  24   1      611.09      684.11     72.96 o 
   1  24   1       94.82      222.46     60.86 o 
   2  24   1      458.92      484.20     70.84 o 
   3  24   1      250.45      198.31     64.65 o 
   4  24   1       85.06       52.27     83.56 o 
  -3  25   1       90.27      104.61     93.47 o 
  -2  25   1       99.09       -3.57     62.36 o 
  -1  25   1      117.03      148.71     76.59 o 
   0  25   1       92.63      134.96     59.36 o 
   1  25   1        0.53      -22.85     55.20 o 
   2  25   1        1.46        9.42     56.46 o 
   3  25   1       93.07       84.08     63.38 o 
  -2  26   1      290.75      281.62     68.10 o 
  -1  26   1       35.28       17.69     58.22 o 
   0  26   1      469.72      507.25     75.16 o 
   1  26   1      482.12      399.72     71.45 o 
   2  26   1       16.61       90.86     62.05 o 
  -9   0   2     2320.19     2650.16    187.17 o 
  -8   0   2     1185.96     1357.33    156.79 o 
  -7   0   2      565.47      634.11     71.50 o 
  -6   0   2      571.48      703.18     64.38 o 
  -5   0   2     2384.65     2372.80     85.32 o 
  -4   0   2     5600.41     5417.03    108.84 o 
  -3   0   2     8946.17     9073.34    131.35 o 
  -2   0   2     8825.83     8927.66    119.29 o 
  -1   0   2    14611.82    15469.55    218.77 o 
   0   0   2      177.07      145.89     26.96 o 
   1   0   2     7414.25     6890.31     89.64 o 
   2   0   2    14497.54    14015.13    246.17 o 
   3   0   2    13348.10    12583.14    164.64 o 
   4   0   2     1358.50     1489.77     65.83 o 
   5   0   2     2037.75     2044.70     81.57 o 
   6   0   2        4.03      -54.28     62.25 o 
   7   0   2      197.99      124.57     73.89 o 
   8   0   2      549.13      604.49    109.50 o 
  -9   1   2      118.75      168.42     75.94 o 
  -8   1   2      824.97      922.41     72.06 o 
  -7   1   2     2970.35     2943.83     80.69 o 
  -6   1   2     5288.69     5414.19     94.12 o 
  -5   1   2     3344.52     3468.97     79.83 o 
  -4   1   2     3513.95     3645.41     62.71 o 
  -3   1   2       52.43       86.35     19.20 o 
  -2   1   2    11666.80    11751.58    115.72 o 
  -1   1   2     3237.64     3254.24     73.96 o 
   0   1   2    14587.31    15264.84    105.36 o 
   1   1   2     2864.24     2941.08     35.19 o 
   2   1   2     3267.75     2949.33     45.88 o 
   3   1   2      385.32      390.13     36.92 o 
   4   1   2      208.06      243.69     24.03 o 
   5   1   2     3352.03     3218.85     68.92 o 
   6   1   2     3711.66     3578.07     77.62 o 
   7   1   2     2060.60     2194.84     81.79 o 
   8   1   2     1050.88     1148.77     73.68 o 
  -9   2   2     1081.42     1138.71    103.45 o 
  -8   2   2      567.02      599.54     66.22 o 
  -7   2   2      418.85      498.95     48.19 o 
  -6   2   2      402.67      368.36     41.44 o 
  -5   2   2     1169.50     1193.09     47.23 o 
  -4   2   2     1846.29     1799.23     46.96 o 
  -3   2   2     6826.41     6883.02     78.23 o 
  -2   2   2     8228.76     8190.58     79.23 o 
  -1   2   2     4643.35     5058.46     66.40 o 
   0   2   2      295.83      460.18     16.55 o 
   1   2   2     1541.16     1421.35     29.13 o 
   2   2   2     5892.14     5876.95     66.01 o 
   3   2   2    11128.33    10673.90    105.75 o 
   4   2   2      461.12      502.84     26.69 o 
   5   2   2      342.88      359.64     33.54 o 
   6   2   2       11.77       35.63     30.63 o 
   7   2   2       13.37       20.04     39.66 o 
   8   2   2      374.78      460.67     96.45 o 
  -9   3   2      170.50      153.70     74.38 o 
  -8   3   2        8.79      -30.85     50.17 o 
  -7   3   2      537.74      568.71     48.38 o 
  -6   3   2     2950.76     2986.00     91.52 o 
  -5   3   2     1058.30     1147.61     46.48 o 
  -4   3   2      113.83      125.92     27.47 o 
  -3   3   2       53.13       51.08     13.00 o 
  -2   3   2     2341.48     2319.99     44.69 o 
  -1   3   2      801.99      886.65     31.22 o 
   0   3   2     3267.05     3409.70     56.58 o 
   1   3   2       23.96       -3.24     15.54 o 
   2   3   2      776.71      742.87     27.94 o 
   3   3   2       42.31       31.23     17.12 o 
   4   3   2        7.73       -7.02     17.28 o 
   5   3   2      364.55      344.93     32.12 o 
   6   3   2      563.01      578.53     49.42 o 
   7   3   2      453.59      465.56     53.08 o 
   8   3   2      798.85      939.34     69.94 o 
  -9   4   2        1.23      -67.52     67.52 o 
  -8   4   2      237.30      190.40     57.98 o 
  -7   4   2       13.99      -16.93     40.15 o 
  -6   4   2      176.35      227.73     36.58 o 
  -5   4   2      171.57      179.09     42.57 o 
  -4   4   2     1075.57     1085.25     40.41 o 
  -3   4   2     1159.87     1208.19     31.17 o 
  -2   4   2      853.21      893.98     23.63 o 
  -1   4   2      893.22     1073.51     35.92 o 
   0   4   2      127.53      228.32     35.84 o 
   1   4   2     3420.48     3702.42     64.46 o 
   2   4   2        0.60      -11.39     13.23 o 
   3   4   2      381.22      430.36     29.97 o 
   4   4   2        1.86      -19.59     22.03 o 
   5   4   2      407.69      402.53     42.22 o 
   6   4   2       93.85       90.24     38.05 o 
   7   4   2       71.90       16.78     41.52 o 
   8   4   2        3.13      -10.46     72.21 o 
  -8   5   2       11.57      -28.92     64.86 o 
  -7   5   2     1742.06     1752.56     99.57 o 
  -6   5   2      265.87      244.72     36.46 o 
  -5   5   2      181.76      165.39     31.91 o 
  -4   5   2     1122.50     1075.57     45.63 o 
  -3   5   2      951.37     1010.17     24.12 o 
  -2   5   2      530.49      558.04     20.45 o 
  -1   5   2     1667.40     1656.91     31.81 o 
   0   5   2     1954.20     1969.18     46.85 o 
   1   5   2     3232.86     3286.47     61.34 o 
   2   5   2        8.61      -13.50     13.50 o 
   3   5   2       29.44       19.62     24.32 o 
   4   5   2      580.84      569.24     37.25 o 
   5   5   2     1046.60     1075.09     44.49 o 
   6   5   2       16.95       -1.33     34.54 o 
   7   5   2       27.59       23.41     41.21 o 
   8   5   2      121.83       87.38     60.80 o 
  -8   6   2     1596.19     1793.02    281.71 o 
  -7   6   2      605.50      677.89     90.04 o 
  -6   6   2       12.34       48.14     32.56 o 
  -5   6   2     1625.40     1500.13     51.17 o 
  -4   6   2     3846.11     3756.55     64.03 o 
  -3   6   2     1471.01     1397.74     27.33 o 
  -2   6   2     5274.27     5167.95     55.81 o 
  -1   6   2     2123.02     2042.10     37.59 o 
   0   6   2      674.90      673.03     46.92 o 
   1   6   2     1403.78     1429.00     77.54 o 
   2   6   2     2954.31     2848.31     54.71 o 
   3   6   2     1402.28     1287.57     44.47 o 
   4   6   2      984.66      849.62     42.76 o 
   5   6   2     1924.19     2011.75     57.03 o 
   6   6   2      204.24      181.99     34.55 o 
   7   6   2      560.33      656.08     57.88 o 
   8   6   2      262.04      414.30     65.06 o 
  -8   7   2      239.71      148.26     72.26 o 
  -7   7   2      714.14      871.00     86.52 o 
  -6   7   2     3949.05     3929.28    133.70 o 
  -5   7   2     5896.43     5878.15    107.26 o 
  -4   7   2     2401.55     2316.91     56.15 o 
  -3   7   2       82.48      105.44     13.48 o 
  -2   7   2     1403.67     1339.99     43.67 o 
  -1   7   2     6129.89     6090.53     62.96 o 
   0   7   2    22486.20    22318.12    322.24 o 
   1   7   2     6771.58     6338.31     75.57 o 
   2   7   2       43.98       40.66     17.94 o 
   3   7   2        2.41       15.83     20.05 o 
   4   7   2      485.25      414.06     35.05 o 
   5   7   2     2126.76     2081.27     57.81 o 
   6   7   2     1528.52     1568.37     59.26 o 
   7   7   2     1734.81     1771.14    129.61 o 
   8   7   2      936.43     1012.25     72.69 o 
  -8   8   2     2554.09     2826.97    134.82 o 
  -7   8   2      866.14      824.17     97.11 o 
  -6   8   2       32.60       42.03     49.38 o 
  -5   8   2      547.64      647.62     71.39 o 
  -4   8   2     4848.53     4887.60     74.44 o 
  -3   8   2    18222.90    17916.24    132.02 o 
  -2   8   2    12274.82    12339.93    185.64 o 
  -1   8   2       91.55       62.69     14.66 o 
   0   8   2     2131.95     2356.11     57.83 o 
   1   8   2      622.32      614.73     27.23 o 
   2   8   2     3057.81     2686.13     53.53 o 
   3   8   2     7084.59     6811.55    115.09 o 
   4   8   2     3358.64     3147.30     72.37 o 
   5   8   2     1927.91     1774.25     68.80 o 
   6   8   2      171.81       92.94     34.34 o 
   7   8   2      218.76      218.08     49.70 o 
   8   8   2      907.83      823.24     92.03 o 
  -8   9   2      282.68      262.41     82.57 o 
  -7   9   2     1131.92     1084.10     89.64 o 
  -6   9   2     4243.26     4169.45    140.66 o 
  -5   9   2     5273.89     5154.01    102.05 o 
  -4   9   2     3495.47     3363.97     63.89 o 
  -3   9   2        0.62      -14.79     14.79 o 
  -2   9   2     5341.37     5546.69     65.92 o 
  -1   9   2     6731.88     6585.38     70.95 o 
   0   9   2     8775.67     8475.40     94.23 o 
   1   9   2     6038.66     6182.63     74.73 o 
   2   9   2     2933.33     2909.04     56.24 o 
   3   9   2      173.87      157.41     25.75 o 
   4   9   2     1147.46     1062.01     57.19 o 
   5   9   2     1413.26     1333.28     62.32 o 
   6   9   2     1981.09     1857.16     93.75 o 
   7   9   2     2142.13     2042.91     83.02 o 
   8   9   2     1483.87     1556.60     82.61 o 
  -8  10   2     1055.59     1174.79    104.07 o 
  -7  10   2      860.97      912.77    164.07 o 
  -6  10   2      101.43      108.65     54.52 o 
  -5  10   2     1615.10     1728.90     56.81 o 
  -4  10   2     3335.47     3434.51     66.55 o 
  -3  10   2     5132.83     4761.04     60.29 o 
  -2  10   2     1944.03     1897.39     40.92 o 
  -1  10   2     2987.95     3040.87     49.24 o 
   0  10   2       27.40       47.02     20.78 o 
   1  10   2     2894.34     3150.99     51.46 o 
   2  10   2     2290.31     2156.03     81.52 o 
   3  10   2     2903.76     2655.06     62.02 o 
   4  10   2     2180.51     2086.46     62.69 o 
   5  10   2     1558.78     1507.51     62.47 o 
   6  10   2       65.03       46.83     39.28 o 
   7  10   2      116.14      105.08     46.35 o 
   8  10   2      997.45      900.87     71.04 o 
  -8  11   2      415.53      192.75    131.18 o 
  -7  11   2      754.92      753.32    106.85 o 
  -6  11   2     1350.27     1360.23     89.24 o 
  -5  11   2      450.89      458.50     44.48 o 
  -4  11   2       69.35       13.03     24.70 o 
  -3  11   2      189.63      203.99     22.93 o 
  -2  11   2       88.49      100.87     19.07 o 
  -1  11   2     1864.09     1793.41     40.53 o 
   0  11   2     3556.57     3743.51     54.23 o 
   1  11   2      578.09      615.50     38.12 o 
   2  11   2     1408.10     1399.90     42.93 o 
   3  11   2        3.95       13.90     22.60 o 
   4  11   2       67.90       82.87     29.54 o 
   5  11   2      535.96      511.57     45.58 o 
   6  11   2     1787.38     1793.11     74.71 o 
   7  11   2      235.60      278.94     52.15 o 
   8  11   2       65.78       62.27     49.73 o 
  -8  12   2       25.62       28.93     74.82 o 
  -7  12   2       79.23       41.28     65.08 o 
  -6  12   2       11.98       -7.22     39.63 o 
  -5  12   2      172.76      146.68     39.84 o 
  -4  12   2        4.73      -18.60     23.99 o 
  -3  12   2      392.14      363.40     27.56 o 
  -2  12   2      428.64      403.22     26.26 o 
  -1  12   2      334.16      325.20     27.24 o 
   0  12   2      962.78     1036.20     33.72 o 
   1  12   2      115.54       99.03     27.01 o 
   2  12   2       92.75      119.95     28.51 o 
   3  12   2      512.63      551.20     36.47 o 
   4  12   2      268.53      253.90     34.21 o 
   5  12   2        4.46      -12.67     32.77 o 
   6  12   2      208.42      198.30     65.73 o 
   7  12   2      154.11      111.83     69.75 o 
   8  12   2        7.15       73.79     79.88 o 
  -7  13   2      245.20      195.85     71.23 o 
  -6  13   2      318.14      296.49     52.07 o 
  -5  13   2      512.30      459.89     47.81 o 
  -4  13   2      140.97      207.58     30.81 o 
  -3  13   2      191.65      241.99     26.02 o 
  -2  13   2       91.95      100.96     21.97 o 
  -1  13   2      200.75      240.21     23.59 o 
   0  13   2      618.47      612.94     28.73 o 
   1  13   2     1078.34     1067.04     69.31 o 
   2  13   2      452.87      524.60     95.80 o 
   3  13   2        5.81       40.00     32.78 o 
   4  13   2        8.22       -7.44     27.49 o 
   5  13   2      131.87      140.40     44.91 o 
   6  13   2        9.09      -35.93     39.29 o 
   7  13   2      209.74      139.42    115.24 o 
  -7  14   2      596.76      435.60     80.59 o 
  -6  14   2        2.89      -41.97     41.97 o 
  -5  14   2      403.28      369.92     48.12 o 
  -4  14   2     2972.27     2825.22     66.99 o 
  -3  14   2     1172.27     1294.36     54.94 o 
  -2  14   2     1996.22     1961.72     48.93 o 
  -1  14   2      141.98      158.14     26.99 o 
   0  14   2       23.02       55.79     19.65 o 
   1  14   2      227.55      167.51     27.52 o 
   2  14   2     1431.78     1334.86     61.40 o 
   3  14   2      842.10      810.14     54.16 o 
   4  14   2     1420.91     1466.79     74.09 o 
   5  14   2      295.82      317.20     53.95 o 
   6  14   2       28.45      -23.29     49.41 o 
   7  14   2      100.01      146.23     94.06 o 
  -7  15   2     2036.06     2170.34    125.74 o 
  -6  15   2     1570.15     1679.26     81.34 o 
  -5  15   2     1873.11     1765.18     74.84 o 
  -4  15   2     1200.12     1168.34     58.83 o 
  -3  15   2       69.57      104.50     32.63 o 
  -2  15   2     1032.39     1033.50     48.74 o 
  -1  15   2     5305.88     5253.10     76.16 o 
   0  15   2     3091.96     3086.18     66.76 o 
   1  15   2     3563.73     3414.58     71.94 o 
   2  15   2      862.89      925.33     44.89 o 
   3  15   2       34.29       21.75     33.56 o 
   4  15   2      612.72      724.75     88.24 o 
   5  15   2     1349.20     1600.48    116.54 o 
   6  15   2     1397.58     1316.81    120.64 o 
   7  15   2     1235.27     1345.27     95.89 o 
  -7  16   2     1214.51     1218.05    104.40 o 
  -6  16   2        8.49       37.00     48.46 o 
  -5  16   2     1212.70     1182.28     66.44 o 
  -4  16   2     3855.24     3724.93     91.79 o 
  -3  16   2     3261.36     3124.54    134.01 o 
  -2  16   2     4395.90     4122.42     83.98 o 
  -1  16   2     1379.23     1443.80     47.09 o 
   0  16   2        1.50        3.33     24.26 o 
   1  16   2     1102.06     1095.30     48.65 o 
   2  16   2     2634.88     2555.43     81.49 o 
   3  16   2     3274.43     3195.49    141.95 o 
   4  16   2     3915.21     4130.72    168.21 o 
   5  16   2      530.45      694.41     95.21 o 
   6  16   2      189.66      145.41     80.45 o 
   7  16   2       79.41      127.89     82.40 o 
  -6  17   2     1494.86     1375.17     78.94 o 
  -5  17   2     2288.74     2226.93     84.24 o 
  -4  17   2     1466.52     1425.91     66.46 o 
  -3  17   2      235.80      185.30     44.34 o 
  -2  17   2      736.42      785.49     40.15 o 
  -1  17   2     6175.00     5963.29    102.70 o 
   0  17   2     4969.81     4766.33     87.02 o 
   1  17   2     4534.28     4371.72     84.94 o 
   2  17   2     1137.30     1320.70     72.72 o 
   3  17   2        8.46      -23.95     58.54 o 
   4  17   2      479.37      601.55     90.39 o 
   5  17   2     1675.60     1610.56    124.60 o 
   6  17   2     2215.29     2176.70    147.93 o 
  -6  18   2       35.99       19.11     49.92 o 
  -5  18   2      112.55      177.82     48.36 o 
  -4  18   2     3810.68     3617.77     95.42 o 
  -3  18   2     4738.68     4869.98    103.00 o 
  -2  18   2      871.26      984.37     59.77 o 
  -1  18   2      462.00      517.58     41.41 o 
   0  18   2      611.24      589.24     54.04 o 
   1  18   2      864.55      870.33    135.01 o 
   2  18   2     3066.14     2941.52     99.44 o 
   3  18   2     1676.96     1770.18    105.21 o 
   4  18   2     1915.31     1864.18    128.72 o 
   5  18   2      568.60      342.36     90.12 o 
   6  18   2      105.40      163.64     83.76 o 
  -6  19   2     1002.51      941.26     73.20 o 
  -5  19   2     1929.81     1862.31     83.05 o 
  -4  19   2       85.08       19.60     40.87 o 
  -3  19   2       18.02      -35.43     35.43 o 
  -2  19   2        8.99       -8.97     28.28 o 
  -1  19   2     1985.60     1935.69    127.67 o 
   0  19   2     2063.75     2119.82     86.06 o 
   1  19   2     1419.42     1484.47     77.60 o 
   2  19   2      914.33      940.57     70.32 o 
   3  19   2       77.82       64.93     50.18 o 
   4  19   2      883.34      812.28     75.42 o 
   5  19   2      238.78      374.53     88.49 o 
   6  19   2      134.86       31.81     83.94 o 
  -5  20   2       68.88       51.96     48.40 o 
  -4  20   2       57.41       63.43     44.92 o 
  -3  20   2      498.40      488.69     67.03 o 
  -2  20   2      747.39      806.54     54.75 o 
  -1  20   2        2.98      -23.73     39.74 o 
   0  20   2      177.34      145.92     47.01 o 
   1  20   2       26.71       57.84     77.73 o 
   2  20   2       21.50      -30.84     41.99 o 
   3  20   2       43.59       68.24     52.92 o 
   4  20   2      455.97      495.55     70.56 o 
   5  20   2      248.57      177.00     80.88 o 
  -5  21   2       86.78       99.58     70.65 o 
  -4  21   2        3.20      -36.63     56.61 o 
  -3  21   2       31.96       -0.18     54.09 o 
  -2  21   2       68.79       -1.25     65.42 o 
  -1  21   2       96.81       66.01     46.07 o 
   0  21   2       21.82       67.56     47.78 o 
   1  21   2        1.87      -13.55     44.00 o 
   2  21   2      121.19      102.69     50.81 o 
   3  21   2       34.29      -37.57     49.90 o 
   4  21   2      153.76      129.06     62.69 o 
   5  21   2       21.81      -53.89     53.89 o 
  -5  22   2       17.70      -34.39     84.16 o 
  -4  22   2       83.80       72.14     63.46 o 
  -3  22   2     1036.33     1138.39     88.34 o 
  -2  22   2     1568.18     1556.40    130.83 o 
  -1  22   2      268.72      231.58     54.50 o 
   0  22   2        8.02      -12.87     46.42 o 
   1  22   2      455.10      432.53     63.36 o 
   2  22   2     1363.84     1430.53     88.27 o 
   3  22   2      610.00      610.47    112.98 o 
   4  22   2      156.21       28.00     89.90 o 
  -4  23   2      143.25      204.22     75.03 o 
  -3  23   2       35.77      -72.41     72.41 o 
  -2  23   2      188.68      179.99     84.41 o 
  -1  23   2     2249.71     2271.26    100.22 o 
   0  23   2     2142.22     2224.35    112.41 o 
   1  23   2     1223.54     1270.57     85.48 o 
   2  23   2       74.22       52.42     54.89 o 
   3  23   2        1.32      -40.91     77.51 o 
   4  23   2       15.70      -49.11     60.03 o 
  -3  24   2     3440.39     3360.12    188.18 o 
  -2  24   2     3484.22     3434.75    181.78 o 
  -1  24   2      857.82      971.70    180.70 o 
   0  24   2       32.38       22.97     52.10 o 
   1  24   2     1527.49     1702.19     96.95 o 
   2  24   2     1463.18     1402.54     94.89 o 
   3  24   2     1007.38      985.65    137.95 o 
  -2  25   2     1013.95     1235.59    135.11 o 
  -1  25   2     2955.30     2780.97    115.58 o 
   0  25   2     1054.04     1095.33     97.51 o 
   1  25   2     1497.31     1599.12     98.55 o 
   2  25   2      950.68      791.37     85.34 o 
  -1  26   2      506.96      625.67    115.23 o 
   0  26   2       81.39      121.55     98.79 o 
   1  26   2      473.26      514.18     75.62 o 
  -8   1   3      425.49      482.86     62.74 o 
  -7   1   3      216.59      146.14     44.65 o 
  -6   1   3       87.15       74.75     34.18 o 
  -5   1   3      296.11      309.42     33.78 o 
  -4   1   3       28.62       23.52     22.32 o 
  -3   1   3     1031.18     1155.65     38.05 o 
  -2   1   3      150.41      128.77     17.78 o 
  -1   1   3      524.62      538.65     18.21 o 
   0   1   3     6323.71     7162.00     66.18 o 
   1   1   3     1051.30     1197.60     30.48 o 
   2   1   3      413.25      459.31     24.99 o 
   3   1   3     1117.13     1105.16     38.60 o 
   4   1   3      522.28      487.05     32.99 o 
   5   1   3      839.68      871.65     45.44 o 
   6   1   3      414.42      459.93     43.15 o 
   7   1   3        3.05      -26.80     35.54 o 
   8   1   3        1.22      -45.93     45.93 o 
  -8   2   3       20.19      -28.23     45.11 o 
  -7   2   3        7.54       13.94     40.74 o 
  -6   2   3      459.03      495.08     48.12 o 
  -5   2   3     2792.48     2789.41     72.13 o 
  -4   2   3     1840.29     1811.98     56.36 o 
  -3   2   3     2897.42     2795.35     53.06 o 
  -2   2   3      779.77      775.08     26.05 o 
  -1   2   3        1.14       -1.89      9.35 o 
   0   2   3      292.38      245.55     15.67 o 
   1   2   3     2678.60     2622.82     42.12 o 
   2   2   3    13108.48    13209.78    104.57 o 
   3   2   3     4593.45     4524.73     67.73 o 
   4   2   3       48.75       40.10     22.77 o 
   5   2   3      255.84      275.00     33.65 o 
   6   2   3      514.84      533.92     44.53 o 
   7   2   3      380.11      346.14     52.05 o 
   8   2   3     1819.98     1809.04     87.80 o 
  -8   3   3     2690.03     2645.24     93.79 o 
  -7   3   3     2472.45     2582.13     79.23 o 
  -6   3   3      612.65      626.32     45.56 o 
  -5   3   3      144.48      139.93     29.71 o 
  -4   3   3      320.24      350.45     29.28 o 
  -3   3   3      700.46      677.91     30.56 o 
  -2   3   3     4220.41     4304.05     58.81 o 
  -1   3   3    16869.40    17770.78    121.69 o 
   0   3   3    13907.38    14652.08    129.63 o 
   1   3   3      142.74      108.83     15.74 o 
   2   3   3      193.27      188.98     17.83 o 
   3   3   3     2681.56     2587.90     53.24 o 
   4   3   3     7040.77     6835.02     96.76 o 
   5   3   3     4738.21     4584.94     84.85 o 
   6   3   3     1886.22     1890.43     75.48 o 
   7   3   3      434.47      532.81     57.42 o 
   8   3   3      249.70      238.82     55.62 o 
  -8   4   3       90.01        7.02     65.98 o 
  -7   4   3        4.60       42.88     49.75 o 
  -6   4   3     2072.51     2010.71     65.33 o 
  -5   4   3     4732.62     4674.48     81.52 o 
  -4   4   3     3035.58     2937.89     59.56 o 
  -3   4   3     7485.82     7249.84     71.61 o 
  -2   4   3     1545.40     1585.35     31.06 o 
  -1   4   3       13.69        9.75     13.37 o 
   0   4   3     3210.70     3263.59     50.12 o 
   1   4   3     7181.24     7166.58     84.17 o 
   2   4   3    11494.78    11118.81    147.70 o 
   3   4   3     4200.75     3980.66     74.42 o 
   4   4   3     2647.47     2581.79     69.42 o 
   5   4   3      224.79      297.01     39.53 o 
   6   4   3     3797.97     3854.98    144.14 o 
   7   4   3     3046.15     3054.79    119.32 o 
   8   4   3     1437.97     1613.09     85.37 o 
  -8   5   3     1077.60     1166.40    101.70 o 
  -7   5   3      973.05      956.92     68.65 o 
  -6   5   3     2754.15     2747.31     88.75 o 
  -5   5   3     1090.12     1156.27     47.47 o 
  -4   5   3        4.59      -11.54     20.67 o 
  -3   5   3     3796.98     3628.22     49.61 o 
  -2   5   3     3923.14     3982.30     50.05 o 
  -1   5   3     7718.09     7560.56     72.88 o 
   0   5   3    12704.33    12876.43    119.02 o 
   1   5   3     1662.88     1687.54     41.19 o 
   2   5   3      111.65       93.58     28.41 o 
   3   5   3     4593.22     4414.05     98.00 o 
   4   5   3     5569.68     5382.09     96.35 o 
   5   5   3     4624.71     4486.40     95.91 o 
   6   5   3     1577.82     1567.75     71.54 o 
   7   5   3      461.91      480.50     57.12 o 
   8   5   3        0.10      -20.09     53.07 o 
  -8   6   3      127.19      -72.51     95.53 o 
  -7   6   3      176.13      110.25     54.23 o 
  -6   6   3      990.85     1004.33     64.44 o 
  -5   6   3     2358.26     2295.59     75.82 o 
  -4   6   3     2917.32     2863.04     74.49 o 
  -3   6   3     3377.92     3307.62     65.43 o 
  -2   6   3      102.65      114.36     14.50 o 
  -1   6   3       57.32       50.28     11.11 o 
   0   6   3     3270.38     3216.17     42.40 o 
   1   6   3     2617.23     2485.37     56.29 o 
   2   6   3     3667.45     3469.65     63.95 o 
   3   6   3     3055.22     3044.15     87.52 o 
   4   6   3     1143.59     1056.55     49.36 o 
   5   6   3      153.04      159.14     36.69 o 
   6   6   3      961.53      974.66     74.74 o 
   7   6   3     1537.29     1437.45     92.87 o 
   8   6   3     1857.40     2002.86     92.57 o 
  -8   7   3      264.80      424.54    124.78 o 
  -7   7   3      175.65      165.87     62.26 o 
  -6   7   3      954.35      896.51     62.59 o 
  -5   7   3        3.98      -53.67     53.67 o 
  -4   7   3       83.52       28.44     30.48 o 
  -3   7   3      254.82      231.73     23.71 o 
  -2   7   3     1756.60     1722.86     71.40 o 
  -1   7   3     2154.63     2153.88     38.62 o 
   0   7   3     2578.51     2639.78     55.12 o 
   1   7   3      555.06      524.67     27.25 o 
   2   7   3        8.47       24.25     19.64 o 
   3   7   3     2534.04     2460.89     62.61 o 
   4   7   3      754.06      701.60     57.65 o 
   5   7   3      784.91      602.26     47.66 o 
   6   7   3      153.66      148.60     43.29 o 
   7   7   3      146.42       88.40     47.80 o 
   8   7   3      100.81      158.30     86.38 o 
  -8   8   3       60.23       99.13     81.32 o 
  -7   8   3        0.82        3.67     61.75 o 
  -6   8   3      157.51      131.97     47.15 o 
  -5   8   3       58.97        6.41     35.93 o 
  -4   8   3       76.25       83.52     31.37 o 
  -3   8   3      180.26      205.82     23.62 o 
  -2   8   3      460.89      478.77     30.49 o 
  -1   8   3       35.13       25.55     15.05 o 
   0   8   3      448.76      427.32     63.89 o 
   1   8   3      192.75      222.25     22.98 o 
   2   8   3       19.50       44.33     21.40 o 
   3   8   3      326.73      356.00     32.71 o 
   4   8   3        1.90       -4.03     27.02 o 
   5   8   3       27.76       42.14     32.61 o 
   6   8   3        1.01       -6.74     39.24 o 
   7   8   3        5.97       49.41     46.33 o 
   8   8   3      152.06      133.58     54.30 o 
  -8   9   3       49.76       93.29    131.05 o 
  -7   9   3      735.30      638.95     82.84 o 
  -6   9   3      100.64       48.39     44.03 o 
  -5   9   3      123.67      208.82     42.36 o 
  -4   9   3      499.28      546.13     46.29 o 
  -3   9   3      368.74      336.48     27.87 o 
  -2   9   3       25.43       46.53     30.70 o 
  -1   9   3      380.21      513.21     24.92 o 
   0   9   3      306.76      303.73     30.77 o 
   1   9   3       33.33       20.34     17.83 o 
   2   9   3       17.69       18.79     20.41 o 
   3   9   3      149.75      192.98     29.38 o 
   4   9   3      877.30      924.33     48.66 o 
   5   9   3      274.01      335.01     41.87 o 
   6   9   3      392.37      459.37     60.71 o 
   7   9   3      229.58      199.41     50.95 o 
   8   9   3       33.39       17.65     51.43 o 
  -8  10   3      124.01      158.98     80.02 o 
  -7  10   3      142.94       62.77     64.97 o 
  -6  10   3      689.30      837.02     97.61 o 
  -5  10   3      326.54      348.42     46.66 o 
  -4  10   3      641.24      622.74     37.60 o 
  -3  10   3     3051.57     2997.12     60.56 o 
  -2  10   3     2699.11     2769.00     62.58 o 
  -1  10   3      550.27      584.08     26.64 o 
   0  10   3      305.82      363.96     26.91 o 
   1  10   3     3433.16     3267.46     79.34 o 
   2  10   3     5405.57     5344.86     83.10 o 
   3  10   3      866.94      846.17     42.87 o 
   4  10   3      256.64      228.06     35.03 o 
   5  10   3        3.55       51.86     35.31 o 
   6  10   3      484.46      562.79     55.33 o 
   7  10   3      937.99      910.55     69.21 o 
  -7  11   3     1218.65     1211.61    102.08 o 
  -6  11   3     1200.07     1342.23    121.17 o 
  -5  11   3     1495.48     1376.43     68.30 o 
  -4  11   3      250.65      297.18     32.59 o 
  -3  11   3     3194.72     3266.52     64.53 o 
  -2  11   3     3551.78     3459.78     71.45 o 
  -1  11   3     2927.94     2969.67     86.29 o 
   0  11   3     2194.52     2180.62     61.16 o 
   1  11   3     1972.90     2207.97     69.20 o 
   2  11   3      360.82      326.82     38.14 o 
   3  11   3     1252.01     1218.59     51.67 o 
   4  11   3     6133.67     5733.77    103.34 o 
   5  11   3     1808.29     1769.15     71.08 o 
   6  11   3     1036.19     1032.74    101.00 o 
   7  11   3     1402.30     1459.45     80.37 o 
  -7  12   3       18.55      -20.49     66.64 o 
  -6  12   3      261.71      230.76     64.15 o 
  -5  12   3     2250.08     2103.42     80.72 o 
  -4  12   3     4643.17     4472.91     81.19 o 
  -3  12   3     3397.64     3252.37     75.12 o 
  -2  12   3     2538.09     2438.73     64.22 o 
  -1  12   3       97.69      113.68     20.45 o 
   0  12   3     2540.39     2572.18     63.89 o 
   1  12   3     8982.23     8746.37    161.69 o 
   2  12   3     7303.97     7303.69    130.79 o 
   3  12   3     3605.13     3690.64    100.03 o 
   4  12   3     1072.54     1099.15     54.32 o 
   5  12   3      222.32      168.51     55.91 o 
   6  12   3     1666.88     1584.58     75.33 o 
   7  12   3     1539.65     1720.39     84.99 o 
  -7  13   3     2692.10     2834.09    133.04 o 
  -6  13   3     1149.54     1224.50    127.35 o 
  -5  13   3      103.39      140.78     55.94 o 
  -4  13   3       10.48        9.24     27.18 o 
  -3  13   3      791.14      818.46     49.26 o 
  -2  13   3     4791.08     4760.61     92.16 o 
  -1  13   3     6477.96     6366.04     97.74 o 
   0  13   3     4817.26     4810.14     81.71 o 
   1  13   3     1198.71     1355.13    117.07 o 
   2  13   3      393.32      377.72     42.39 o 
   3  13   3      763.71      914.38     86.57 o 
   4  13   3     1371.89     1340.49     84.06 o 
   5  13   3     6397.13     6195.85    226.70 o 
   6  13   3     4095.72     3981.72    138.51 o 
   7  13   3       22.45       42.27     69.01 o 
  -7  14   3       98.46      148.24     74.61 o 
  -6  14   3      687.60      630.87     80.01 o 
  -5  14   3     1013.87      998.45     64.71 o 
  -4  14   3     1876.80     1908.48     87.52 o 
  -3  14   3     2393.88     2316.53     71.73 o 
  -2  14   3     1807.39     1776.80     59.83 o 
  -1  14   3      148.18      169.49     24.86 o 
   0  14   3     2440.68     2379.94     61.72 o 
   1  14   3     3851.84     3838.41     77.76 o 
   2  14   3     5101.54     5064.26    112.96 o 
   3  14   3     4358.92     4298.15    111.65 o 
   4  14   3       35.08       20.55     41.15 o 
   5  14   3      633.66      663.37     67.62 o 
   6  14   3      128.11      145.60     85.64 o 
   7  14   3      720.83      713.79    114.48 o 
  -7  15   3      770.68      780.22    142.90 o 
  -6  15   3     1091.83     1190.17     94.79 o 
  -5  15   3        8.86       41.52     55.35 o 
  -4  15   3      170.23      130.63     34.12 o 
  -3  15   3      281.57      274.48     39.19 o 
  -2  15   3     1244.49     1467.83     57.91 o 
  -1  15   3     1242.89     1276.89     44.23 o 
   0  15   3      706.02      754.28     41.92 o 
   1  15   3      580.64      521.98     57.80 o 
   2  15   3       12.25       18.94     35.05 o 
   3  15   3      634.76      696.78     59.46 o 
   4  15   3      707.79      674.63     62.18 o 
   5  15   3     1237.30     1458.05     86.29 o 
   6  15   3      460.47      419.55     98.86 o 
  -6  16   3        4.45      -22.68     61.02 o 
  -5  16   3       41.49      -31.16     51.70 o 
  -4  16   3      652.13      636.47     55.61 o 
  -3  16   3       93.43      103.47     36.59 o 
  -2  16   3      180.40      172.11     35.56 o 
  -1  16   3      326.33      351.95     42.46 o 
   0  16   3       22.26       39.59     27.68 o 
   1  16   3      514.62      492.49     40.43 o 
   2  16   3      488.08      467.41     51.02 o 
   3  16   3       77.32       82.16     42.36 o 
   4  16   3       12.05      -36.80     42.95 o 
   5  16   3        1.90       18.57     67.93 o 
   6  16   3       55.42       18.84     78.09 o 
  -6  17   3       44.34       59.37     65.19 o 
  -5  17   3       69.03       76.31     45.14 o 
  -4  17   3        6.82       71.97     35.25 o 
  -3  17   3       66.05       13.59     36.82 o 
  -2  17   3        5.10      -30.24     30.24 o 
  -1  17   3      678.60      754.48     97.52 o 
   0  17   3      859.57      840.13     79.25 o 
   1  17   3       82.56      136.39     33.31 o 
   2  17   3      223.76      230.91     38.25 o 
   3  17   3       88.73      191.33     71.19 o 
   4  17   3      320.47      537.11     92.02 o 
   5  17   3       12.60      -62.56     65.30 o 
   6  17   3       22.99      112.56     86.68 o 
  -6  18   3      112.19      157.31     69.20 o 
  -5  18   3      751.87      806.50     64.56 o 
  -4  18   3     1229.86     1346.99     72.07 o 
  -3  18   3      200.16      161.82     41.53 o 
  -2  18   3      129.63      151.47     57.32 o 
  -1  18   3        1.09        1.02     38.52 o 
   0  18   3       26.94       22.47     42.31 o 
   1  18   3     1571.46     1533.13     62.32 o 
   2  18   3     2573.05     2307.23     86.56 o 
   3  18   3      817.62      860.55    185.59 o 
   4  18   3       62.45      117.22     77.46 o 
   5  18   3       68.65      204.26     85.50 o 
   6  18   3       74.32      -11.77     78.53 o 
  -5  19   3      231.41      269.02     55.23 o 
  -4  19   3        4.75       26.88     42.50 o 
  -3  19   3      159.42       76.84     47.72 o 
  -2  19   3     2236.22     2330.09     76.83 o 
  -1  19   3     3159.16     3142.96    102.04 o 
   0  19   3     2163.44     2153.21     70.15 o 
   1  19   3     1349.63     1322.59     76.60 o 
   2  19   3      117.58      155.03     62.19 o 
   3  19   3      774.00      875.97     76.42 o 
   4  19   3     2360.93     2248.38    150.57 o 
   5  19   3     1890.66     2115.52    149.99 o 
  -5  20   3     1367.78     1420.57     80.09 o 
  -4  20   3     3271.46     3326.55    168.54 o 
  -3  20   3     1185.30     1190.63     68.27 o 
  -2  20   3      734.76      727.40     87.41 o 
  -1  20   3       30.36       42.73     44.46 o 
   0  20   3     1048.58      956.57     70.64 o 
   1  20   3     2565.84     2378.70     96.14 o 
   2  20   3     2393.47     2432.00    102.57 o 
   3  20   3     3413.85     3778.32    204.57 o 
   4  20   3     1042.49     1043.72     91.64 o 
   5  20   3      129.90       41.93     81.20 o 
  -5  21   3      288.44      344.78    101.17 o 
  -4  21   3      214.81      183.21     51.08 o 
  -3  21   3      486.13      554.39     56.54 o 
  -2  21   3     3190.56     3149.93    163.46 o 
  -1  21   3     3214.27     3174.29    165.52 o 
   0  21   3     1411.69     1425.54     82.29 o 
   1  21   3     1603.17     1587.04     86.79 o 
   2  21   3        8.47        4.70     50.30 o 
   3  21   3      835.42      894.93    146.84 o 
   4  21   3     2756.16     3029.25    127.02 o 
  -4  22   3     2202.62     2302.06    129.27 o 
  -3  22   3     1128.85     1046.42     88.46 o 
  -2  22   3      377.86      607.32     98.41 o 
  -1  22   3       36.96       59.03     72.23 o 
   0  22   3      681.48      611.60     68.43 o 
   1  22   3     2392.48     2337.03    102.99 o 
   2  22   3     1752.05     2035.15    102.56 o 
   3  22   3     1250.22     1346.29     97.81 o 
   4  22   3      561.15      658.07    196.57 o 
  -3  23   3      259.88      286.20     70.89 o 
  -2  23   3      758.00     1030.31    118.20 o 
  -1  23   3     1279.53     1547.72    134.48 o 
   0  23   3      882.14      957.29    115.68 o 
   1  23   3      363.97      353.07     64.23 o 
   2  23   3      158.60      163.85     61.88 o 
   3  23   3      305.56      289.98     71.98 o 
  -2  24   3      271.84      362.19     98.47 o 
  -1  24   3        0.13       76.69     79.91 o 
   0  24   3      334.68      493.45     98.34 o 
   1  24   3      479.74      590.08     75.91 o 
   2  24   3       56.47      107.37     60.51 o 
  -1  25   3       74.29      152.11     91.39 o 
   0  25   3      113.34      239.24     94.33 o 
   1  25   3        8.82      -16.75     53.78 o 
  -8   0   4      807.65      660.25     90.62 o 
  -7   0   4     1130.58     1118.20     90.57 o 
  -6   0   4     2907.10     2816.98    108.85 o 
  -5   0   4     2038.78     2188.65     90.05 o 
  -4   0   4     6158.19     6126.08    176.84 o 
  -3   0   4     1844.90     1938.42     70.67 o 
  -2   0   4     8225.94     8602.30    184.60 o 
  -1   0   4     6834.79     7421.06    118.81 o 
   0   0   4     4851.56     4416.68     66.98 o 
   1   0   4     3960.75     3680.83     77.34 o 
   2   0   4     4686.41     4626.15    106.53 o 
   3   0   4       70.78       60.36     30.32 o 
   4   0   4      207.98      235.33     42.29 o 
   5   0   4     2043.58     2013.32    137.37 o 
   6   0   4     2191.98     2218.66    104.28 o 
   7   0   4     1299.76     1113.99     90.13 o 
   8   0   4     1562.52     1846.29    157.98 o 
  -8   1   4     2184.74     2259.18    112.39 o 
  -7   1   4      696.79      745.02     84.71 o 
  -6   1   4      242.46      303.35     44.10 o 
  -5   1   4     1022.59     1034.31     48.98 o 
  -4   1   4     5330.87     5282.08     83.49 o 
  -3   1   4     7805.31     7880.00     96.60 o 
  -2   1   4     2972.11     2823.00     53.62 o 
  -1   1   4     2546.78     2692.51     40.35 o 
   0   1   4      446.13      544.77     23.18 o 
   1   1   4     1300.89     1313.19     31.88 o 
   2   1   4      418.68      465.71     24.23 o 
   3   1   4     2960.53     2727.22     57.97 o 
   4   1   4     2388.45     2331.12     60.09 o 
   5   1   4     3846.73     3835.39     83.01 o 
   6   1   4      677.70      667.73     50.76 o 
   7   1   4       67.47       95.01     41.76 o 
   8   1   4      768.40      891.12     74.01 o 
  -8   2   4      214.67      268.17     66.44 o 
  -7   2   4      478.08      501.56     64.22 o 
  -6   2   4     3005.16     3130.91     95.44 o 
  -5   2   4     1609.67     1666.46     57.58 o 
  -4   2   4      494.08      538.61     46.69 o 
  -3   2   4      152.43      126.18     30.79 o 
  -2   2   4      166.01      116.66     20.41 o 
  -1   2   4      988.21      959.11     26.87 o 
   0   2   4     9097.43     9489.66     80.86 o 
   1   2   4     3704.45     3738.13     49.54 o 
   2   2   4     1453.17     1353.98     36.06 o 
   3   2   4        9.79       -4.02     19.89 o 
   4   2   4      169.02      204.37     29.75 o 
   5   2   4     1272.63     1290.83     55.14 o 
   6   2   4      751.69      833.62     53.78 o 
   7   2   4      721.15      732.48     65.19 o 
   8   2   4     1579.70     1649.79    190.12 o 
  -8   3   4      660.38      676.37     75.52 o 
  -7   3   4      516.94      542.12    108.23 o 
  -6   3   4       12.55        1.81     34.67 o 
  -5   3   4     1201.02     1276.51     53.73 o 
  -4   3   4      462.69      490.35     34.91 o 
  -3   3   4     1144.67     1172.73     41.66 o 
  -2   3   4      172.19      159.09     21.53 o 
  -1   3   4       81.73      108.09     14.95 o 
   0   3   4       89.61      104.95     16.50 o 
   1   3   4      146.65      165.88     16.81 o 
   2   3   4      260.74      324.73     24.63 o 
   3   3   4     2047.07     1971.45     51.61 o 
   4   3   4      297.82      306.84     32.41 o 
   5   3   4      539.31      540.52     42.98 o 
   6   3   4      346.21      308.18     49.71 o 
   7   3   4        1.49       49.78     47.27 o 
   8   3   4      785.17      931.40     81.96 o 
  -8   4   4      121.78       66.92     61.74 o 
  -7   4   4      158.93      213.86     57.73 o 
  -6   4   4        0.48      -38.93     60.95 o 
  -5   4   4      107.98      127.43     41.41 o 
  -4   4   4       80.35       34.59     25.63 o 
  -3   4   4        4.68       11.73     19.26 o 
  -2   4   4      692.68      749.91     32.62 o 
  -1   4   4      647.74      646.97     23.92 o 
   0   4   4     1163.42     1107.56     32.55 o 
   1   4   4      768.88      755.61     34.24 o 
   2   4   4       97.12      153.80     23.91 o 
   3   4   4      388.21      381.96     29.63 o 
   4   4   4       16.76      -26.99     26.99 o 
   5   4   4        8.63      -32.31     32.31 o 
   6   4   4      648.76      615.01     58.36 o 
   7   4   4       18.81       50.39     48.66 o 
   8   4   4      468.99      346.06     61.91 o 
  -8   5   4      278.22      157.81     65.16 o 
  -7   5   4       41.18       43.66     54.16 o 
  -6   5   4        6.57       79.08     46.52 o 
  -5   5   4        2.70      -40.13     40.13 o 
  -4   5   4      280.76      285.23     40.40 o 
  -3   5   4      209.97      205.73     33.02 o 
  -2   5   4     1648.03     1655.05     60.16 o 
  -1   5   4     1286.23     1290.12     34.01 o 
   0   5   4        4.98       -4.12     14.00 o 
   1   5   4      578.77      658.48     35.13 o 
   2   5   4     1540.03     1490.19     49.21 o 
   3   5   4      334.44      391.71     34.77 o 
   4   5   4      136.50      173.33     34.57 o 
   5   5   4       70.48        1.32     50.77 o 
   6   5   4     1165.31     1147.80     68.11 o 
   7   5   4       31.36       28.38     47.80 o 
   8   5   4      348.91      357.76    108.03 o 
  -8   6   4       83.13       70.84     63.12 o 
  -7   6   4     1373.57     1405.61     83.90 o 
  -6   6   4     2688.64     2715.86     93.95 o 
  -5   6   4     1067.60     1059.11    101.33 o 
  -4   6   4      335.53      416.12     42.85 o 
  -3   6   4        1.95      -21.50     26.85 o 
  -2   6   4      763.01      794.71     49.69 o 
  -1   6   4     1093.27     1031.17     64.19 o 
   0   6   4     2461.14     2525.42     63.21 o 
   1   6   4     3515.68     3487.36     63.68 o 
   2   6   4       43.86       63.85     22.06 o 
   3   6   4       26.00       -7.00     27.35 o 
   4   6   4      446.30      479.12     42.27 o 
   5   6   4      315.72      336.06     53.52 o 
   6   6   4     1824.39     1908.62    146.80 o 
   7   6   4     1559.62     1538.23     82.78 o 
  -8   7   4     1355.04     1204.12    109.82 o 
  -7   7   4      329.75      329.91     95.64 o 
  -6   7   4       58.33        7.85     47.99 o 
  -5   7   4      683.94      692.37     56.18 o 
  -4   7   4     3966.71     3762.89     90.01 o 
  -3   7   4     2391.44     2113.57     66.14 o 
  -2   7   4     2559.91     2529.58     53.21 o 
  -1   7   4     4013.17     3889.50     91.15 o 
   0   7   4       67.70       52.12     20.31 o 
   1   7   4      442.92      456.60     29.75 o 
   2   7   4     1094.82     1065.61     67.69 o 
   3   7   4     5015.94     5065.71     94.20 o 
   4   7   4     4644.13     4655.39     96.38 o 
   5   7   4     1060.72     1130.67     61.32 o 
   6   7   4       46.00       22.27     53.54 o 
   7   7   4       49.54       24.31     48.02 o 
  -7   8   4     2425.09     2529.20    102.97 o 
  -6   8   4     4708.35     4565.11    116.20 o 
  -5   8   4     2975.30     2942.09    101.33 o 
  -4   8   4     1301.54     1290.79     61.07 o 
  -3   8   4       86.21      112.42     33.19 o 
  -2   8   4     2528.28     2509.96     53.95 o 
  -1   8   4     1160.26     1157.23     43.68 o 
   0   8   4     2227.14     2278.05     64.45 o 
   1   8   4     6328.67     6465.12    117.54 o 
   2   8   4     4610.38     4500.56     81.34 o 
   3   8   4      389.75      417.57     94.04 o 
   4   8   4       86.91       56.15     32.05 o 
   5   8   4     1889.32     1853.10     73.29 o 
   6   8   4     3374.68     3200.94     97.43 o 
   7   8   4     2052.50     1965.64    111.81 o 
  -7   9   4      831.52      756.98     94.47 o 
  -6   9   4        1.88      -11.86     46.27 o 
  -5   9   4     1035.24     1081.05     65.44 o 
  -4   9   4     1904.24     1878.80     71.16 o 
  -3   9   4     5819.74     5468.34    102.45 o 
  -2   9   4     4330.54     4278.70     78.83 o 
  -1   9   4      753.30      778.00     37.99 o 
   0   9   4       12.81        7.22     24.29 o 
   1   9   4      197.86      191.27     35.75 o 
   2   9   4     1066.52     1016.50     57.01 o 
   3   9   4     8725.92     8185.79    105.15 o 
   4   9   4     5135.48     5074.14    101.67 o 
   5   9   4      944.57      986.58     59.81 o 
   6   9   4       19.30      -13.54     41.04 o 
   7   9   4       22.44       68.00     51.32 o 
  -7  10   4     1236.27     1302.40     83.90 o 
  -6  10   4     2776.71     2869.86     99.87 o 
  -5  10   4     1935.21     1952.87     79.10 o 
  -4  10   4      433.34      476.31     73.38 o 
  -3  10   4        2.39      -27.79     27.79 o 
  -2  10   4      121.47      136.43     28.43 o 
  -1  10   4     2228.96     2155.23     59.66 o 
   0  10   4     5803.83     5559.60    203.45 o 
   1  10   4      823.18      823.61     50.33 o 
   2  10   4     1129.87     1074.37     58.83 o 
   3  10   4      824.96      840.22     47.95 o 
   4  10   4        6.26       -1.66     41.51 o 
   5  10   4     1472.11     1518.06     80.17 o 
   6  10   4     1989.92     1979.69    129.15 o 
   7  10   4      966.04     1057.29     77.41 o 
  -7  11   4      208.97      105.67     71.75 o 
  -6  11   4        2.63       49.51     50.62 o 
  -5  11   4      235.72      230.83     59.66 o 
  -4  11   4      333.59      345.93     47.15 o 
  -3  11   4     2098.24     1974.42     69.20 o 
  -2  11   4      459.44      497.74     43.34 o 
  -1  11   4     1203.65     1190.91     48.05 o 
   0  11   4      630.18      668.36     58.27 o 
   1  11   4     1445.79     1538.00    108.96 o 
   2  11   4     2272.59     2042.74     76.69 o 
   3  11   4       42.17        2.74     28.85 o 
   4  11   4       73.30      125.36     82.69 o 
   5  11   4     2000.19     1958.85     94.49 o 
   6  11   4      243.95      295.72     51.78 o 
   7  11   4       67.08      133.67     54.95 o 
  -7  12   4       97.36        1.93     98.07 o 
  -6  12   4       41.89       -4.45     57.08 o 
  -5  12   4      276.07      274.16     50.71 o 
  -4  12   4      319.09      274.83     46.33 o 
  -3  12   4        6.56      -31.74     31.74 o 
  -2  12   4      135.12       77.51     52.29 o 
  -1  12   4      258.24      245.26     31.52 o 
   0  12   4      185.55      221.00     28.86 o 
   1  12   4        9.39      -21.52     32.98 o 
   2  12   4      782.37      802.34     56.66 o 
   3  12   4      282.72      241.30     36.79 o 
   4  12   4      390.15      447.56     56.28 o 
   5  12   4      332.86      311.00     99.06 o 
   6  12   4       20.14       47.57     55.85 o 
   7  12   4      346.44      325.67    138.82 o 
  -7  13   4       21.93      -22.80    107.17 o 
  -6  13   4       99.64       -0.32     50.97 o 
  -5  13   4        2.41      -43.55     43.55 o 
  -4  13   4      553.93      510.73     52.71 o 
  -3  13   4       13.15      -14.87     33.22 o 
  -2  13   4       86.12      101.20     31.29 o 
  -1  13   4        4.41        2.47     36.12 o 
   0  13   4       56.41       38.23     32.12 o 
   1  13   4       86.63       88.71     36.11 o 
   2  13   4      127.60      142.88     46.69 o 
   3  13   4      396.65      258.26     39.27 o 
   4  13   4      184.73      232.49     51.23 o 
   5  13   4       17.46       51.74     70.78 o 
   6  13   4      218.87      182.79     60.22 o 
  -6  14   4     1725.60     1679.05    129.02 o 
  -5  14   4      879.51      814.51     65.75 o 
  -4  14   4       42.49       80.56     46.93 o 
  -3  14   4       18.69       34.84     48.65 o 
  -2  14   4      285.46      300.69     56.83 o 
  -1  14   4      617.46      724.45     55.30 o 
   0  14   4      348.82      358.10     45.42 o 
   1  14   4     2381.37     2300.91    102.12 o 
   2  14   4      389.90      378.20     49.99 o 
   3  14   4       11.02      -31.75     31.75 o 
   4  14   4        6.22      -41.05     41.05 o 
   5  14   4       68.21       92.87     53.88 o 
   6  14   4      585.68      634.18     75.83 o 
  -6  15   4       35.03      -22.45     65.05 o 
  -5  15   4      538.84      522.00     74.77 o 
  -4  15   4     2972.30     2798.34    107.87 o 
  -3  15   4     1351.07     1431.71     65.47 o 
  -2  15   4     2195.78     2164.95    115.87 o 
  -1  15   4     1627.85     1582.41     83.48 o 
   0  15   4      152.36      144.84     40.30 o 
   1  15   4     1021.31      941.70     50.51 o 
   2  15   4     1638.93     1748.44     80.50 o 
   3  15   4      853.52      892.95     55.94 o 
   4  15   4     1854.96     1906.99     93.58 o 
   5  15   4      864.56      950.10     80.55 o 
   6  15   4      367.84      370.53    138.10 o 
  -6  16   4     1779.54     1835.49    142.25 o 
  -5  16   4     3385.32     2977.93    101.09 o 
  -4  16   4     1480.00     1661.94    107.06 o 
  -3  16   4        7.34      -26.39     33.14 o 
  -2  16   4     1123.45     1089.64     74.30 o 
  -1  16   4     4696.78     4617.19    127.18 o 
   0  16   4     2075.61     2135.85     85.06 o 
   1  16   4     1150.97     1299.20     58.56 o 
   2  16   4     1411.34     1413.54     77.35 o 
   3  16   4      978.57      926.09     57.85 o 
   4  16   4      200.71      234.39     56.21 o 
   5  16   4     1024.52     1147.66     86.07 o 
   6  16   4     1003.01      878.47    123.04 o 
  -5  17   4       65.46       92.13     65.95 o 
  -4  17   4     1148.08     1233.94     71.60 o 
  -3  17   4     4867.22     4651.80    104.42 o 
  -2  17   4     5100.53     4958.64    198.22 o 
  -1  17   4      602.01      655.20    137.07 o 
   0  17   4       92.37       99.17     75.51 o 
   1  17   4      435.91      425.72     80.34 o 
   2  17   4     2645.74     2903.87     83.12 o 
   3  17   4     1540.32     1531.75     69.91 o 
   4  17   4     1933.33     2083.14    100.53 o 
   5  17   4     1418.08     1483.65    139.98 o 
  -5  18   4     2502.42     2228.80    117.91 o 
  -4  18   4      973.68     1044.64     71.12 o 
  -3  18   4       37.81        5.79     40.07 o 
  -2  18   4      328.66      352.52     55.23 o 
  -1  18   4     1723.26     1786.13     86.09 o 
   0  18   4     2146.95     2172.21    106.01 o 
   1  18   4     1589.46     1581.05     66.47 o 
   2  18   4      962.50      963.77     71.06 o 
   3  18   4      221.94      165.49     75.53 o 
   4  18   4       75.75      154.60     79.86 o 
   5  18   4      474.25      442.58    103.91 o 
  -5  19   4      157.11      154.41     71.60 o 
  -4  19   4      242.98      313.86     57.33 o 
  -3  19   4      623.05      730.28     76.95 o 
  -2  19   4     1358.54     1307.84     81.20 o 
  -1  19   4      935.43      973.85     80.40 o 
   0  19   4      184.91      191.77     77.17 o 
   1  19   4      201.49      234.80     43.38 o 
   2  19   4      862.09      829.84     58.99 o 
   3  19   4     1089.03     1083.53     86.00 o 
   4  19   4     1372.23     1355.94    129.88 o 
  -4  20   4       19.53      -34.27     49.05 o 
  -3  20   4        2.74        3.96     44.48 o 
  -2  20   4       44.16       68.74     49.26 o 
  -1  20   4       23.41       15.54     47.28 o 
   0  20   4      269.38      283.09     55.60 o 
   1  20   4      303.51      280.73    101.36 o 
   2  20   4      141.52      169.51     81.16 o 
   3  20   4        4.78        7.97     55.78 o 
   4  20   4        5.19       48.09     81.88 o 
  -4  21   4      189.52      144.74     67.16 o 
  -3  21   4       84.56      147.71     56.02 o 
  -2  21   4       22.05      104.82     52.80 o 
  -1  21   4        4.94      -24.29     47.07 o 
   0  21   4       63.69       46.85     69.60 o 
   1  21   4       86.52       54.55     74.72 o 
   2  21   4       20.32       84.92     56.40 o 
   3  21   4       71.28      118.34     63.70 o 
  -3  22   4      213.00      171.44     60.20 o 
  -2  22   4       16.13      -36.55     68.29 o 
  -1  22   4      857.20      933.95    113.12 o 
   0  22   4      733.98      556.70     99.47 o 
   1  22   4      670.17      722.55    109.66 o 
   2  22   4      139.99      156.90     62.06 o 
   3  22   4       40.84       56.31     62.94 o 
  -2  23   4     1416.39     1390.38    136.35 o 
  -1  23   4      274.87      289.24     89.62 o 
   0  23   4       10.31       70.19     78.41 o 
   1  23   4      139.56      132.85     85.32 o 
   2  23   4      356.61      310.99     69.60 o 
   0  24   4     2549.25     2531.98    169.10 o 
  -7   1   5        0.47       -0.99     55.10 o 
  -6   1   5      320.19      285.50     51.86 o 
  -5   1   5      911.32      964.43     50.79 o 
  -4   1   5      293.98      263.72     33.80 o 
  -3   1   5      243.95      242.39     29.77 o 
  -2   1   5      325.08      348.96     29.61 o 
  -1   1   5        7.71      -11.23     19.58 o 
   0   1   5      210.83      217.71     24.57 o 
   1   1   5      444.96      554.93     24.20 o 
   2   1   5     1397.49     1352.46     40.27 o 
   3   1   5      482.55      506.95     34.86 o 
   4   1   5      107.47       86.85     35.34 o 
   5   1   5      116.74       86.72     35.67 o 
   6   1   5      199.97      177.29     44.12 o 
   7   1   5      699.88      594.06     57.89 o 
  -7   2   5     2230.34     2256.76     99.43 o 
  -6   2   5      674.65      772.83     66.01 o 
  -5   2   5       91.30       95.43     49.15 o 
  -4   2   5      103.96      143.43     30.46 o 
  -3   2   5     1396.61     1395.54     49.67 o 
  -2   2   5     3140.23     3189.56     63.31 o 
  -1   2   5     2252.73     2277.15     67.86 o 
   0   2   5     1823.65     1707.99     46.13 o 
   1   2   5      214.09      242.84     22.16 o 
   2   2   5      280.09      344.12     25.94 o 
   3   2   5       31.63       55.53     24.95 o 
   4   2   5     2345.38     2252.92     90.81 o 
   5   2   5     3878.89     3781.34     86.62 o 
   6   2   5      853.97      949.20     59.53 o 
   7   2   5       77.24      126.02     53.73 o 
  -7   3   5        0.69       50.36     60.88 o 
  -6   3   5      581.85      572.77     63.62 o 
  -5   3   5     3951.52     3757.52    126.23 o 
  -4   3   5     3903.02     3771.31     95.50 o 
  -3   3   5     2256.45     2241.47     57.81 o 
  -2   3   5     1191.89     1129.13     43.51 o 
  -1   3   5      164.59      191.98     25.46 o 
   0   3   5     1782.41     1827.96     41.02 o 
   1   3   5     4053.22     3848.11     68.19 o 
   2   3   5     6769.90     6532.32     88.43 o 
   3   3   5     2904.23     2850.07     97.64 o 
   4   3   5      883.20      900.32     66.17 o 
   5   3   5       49.49       10.82     32.69 o 
   6   3   5     1585.09     1721.32     83.29 o 
   7   3   5     1502.51     1555.47     86.65 o 
  -7   4   5     3033.63     3045.19    114.33 o 
  -6   4   5     4212.97     4083.29    113.59 o 
  -5   4   5      543.36      584.22     57.38 o 
  -4   4   5        0.42      -18.88     35.81 o 
  -3   4   5     2626.47     2439.02     75.69 o 
  -2   4   5     5151.24     5137.61     98.12 o 
  -1   4   5     5607.13     5455.74     89.00 o 
   0   4   5     5358.65     5593.98     74.43 o 
   1   4   5     1165.97     1140.28     39.88 o 
   2   4   5      135.59      167.87     44.82 o 
   3   4   5     2099.27     2000.47    113.17 o 
   4   4   5     4699.44     4498.12    189.24 o 
   5   4   5     2568.09     2465.40     86.10 o 
   6   4   5      750.88      864.44     66.63 o 
   7   4   5     1150.73     1156.00    140.05 o 
  -7   5   5      117.83       15.51     57.98 o 
  -6   5   5      158.84      140.65     55.32 o 
  -5   5   5     2511.11     2478.26     89.23 o 
  -4   5   5     4741.40     4674.08    106.31 o 
  -3   5   5     6038.58     5918.59    112.03 o 
  -2   5   5     1561.88     1550.05     60.66 o 
  -1   5   5        0.91       14.90     31.84 o 
   0   5   5     2360.01     2335.95     49.56 o 
   1   5   5     4482.18     4362.76     78.74 o 
   2   5   5    10323.62     9921.06    128.74 o 
   3   5   5     3294.10     3272.68     80.12 o 
   4   5   5       43.07       40.77     33.38 o 
   5   5   5       79.95       90.89     61.38 o 
   6   5   5      204.47      314.89     56.77 o 
   7   5   5      367.61      353.98     62.55 o 
  -7   6   5      364.58      351.12     66.57 o 
  -6   6   5     1096.66     1201.60     99.30 o 
  -5   6   5     1580.11     1509.77     76.08 o 
  -4   6   5      174.38      111.57     43.19 o 
  -3   6   5     2593.27     2584.83     77.92 o 
  -2   6   5     2197.52     2101.97     68.79 o 
  -1   6   5     3586.98     3475.99     79.65 o 
   0   6   5     7468.76     7359.70    227.96 o 
   1   6   5      304.11      251.23     29.00 o 
   2   6   5     1626.39     1572.48     77.15 o 
   3   6   5     1267.44     1144.21     60.82 o 
   4   6   5       52.40       46.54     34.36 o 
   5   6   5     1698.68     1689.65     75.59 o 
   6   6   5     1917.07     2015.28     86.37 o 
   7   6   5      273.26      211.91     57.61 o 
  -7   7   5       72.12       28.41     59.34 o 
  -6   7   5      333.82      325.83     59.03 o 
  -5   7   5       52.59      105.86     57.40 o 
  -4   7   5       58.01        7.05     38.34 o 
  -3   7   5     4763.10     4534.48    109.23 o 
  -2   7   5     2653.48     2743.30     76.92 o 
  -1   7   5       32.27       67.46     52.38 o 
   0   7   5     4682.00     4610.61     99.91 o 
   1   7   5     1000.23      993.05     57.39 o 
   2   7   5      228.39      238.09     39.63 o 
   3   7   5      840.09      821.71     49.14 o 
   4   7   5      287.86      256.76     41.55 o 
   5   7   5       76.33      125.77     42.58 o 
   6   7   5      260.22      266.81     52.43 o 
   7   7   5       32.73      -47.83     47.83 o 
  -7   8   5       61.86      119.44     61.42 o 
  -6   8   5      304.42      237.34     58.01 o 
  -5   8   5      309.93      361.83     55.30 o 
  -4   8   5        3.80      -33.10     38.58 o 
  -3   8   5      249.59      249.03     41.22 o 
  -2   8   5      249.28      242.85     38.22 o 
  -1   8   5     1120.55     1099.58     63.27 o 
   0   8   5      362.29      399.07     40.70 o 
   1   8   5      458.19      431.04     54.38 o 
   2   8   5      627.73      578.09     49.86 o 
   3   8   5        0.55      -24.88     24.88 o 
   4   8   5        0.86       -1.68     33.97 o 
   5   8   5       59.13      122.02     42.67 o 
   6   8   5       74.82      128.51     49.29 o 
   7   8   5       33.54      -13.88     83.37 o 
  -7   9   5        2.24       57.21     60.78 o 
  -6   9   5      177.64      115.72     55.40 o 
  -5   9   5      142.36       52.72     54.10 o 
  -4   9   5        9.77       36.21     41.96 o 
  -3   9   5      935.83      906.70     63.33 o 
  -2   9   5     2721.11     2780.47    129.99 o 
  -1   9   5     1780.29     1794.15     74.96 o 
   0   9   5     1775.64     1741.49    109.44 o 
   1   9   5       43.38       93.14     33.17 o 
   2   9   5       11.71       45.25     35.53 o 
   3   9   5      538.65      524.29     45.33 o 
   4   9   5      105.50       85.24     44.82 o 
   5   9   5        4.44      -16.09     39.10 o 
   6   9   5        4.11       49.35     45.04 o 
  -7  10   5      586.53      681.65     77.06 o 
  -6  10   5      130.73       94.33     55.17 o 
  -5  10   5      396.30      435.63     58.28 o 
  -4  10   5      411.68      480.19     53.65 o 
  -3  10   5       20.74      -34.56     34.56 o 
  -2  10   5     2090.31     2031.90     69.61 o 
  -1  10   5     6745.80     6933.83    131.65 o 
   0  10   5     4439.93     4152.12    192.86 o 
   1  10   5       12.97       35.41     33.06 o 
   2  10   5     1340.27     1325.75     70.05 o 
   3  10   5      254.39      242.70     38.41 o 
   4  10   5      823.23      832.05     69.82 o 
   5  10   5      659.46      755.20    132.21 o 
   6  10   5      379.10      362.22     70.15 o 
  -6  11   5       85.03      115.70     57.29 o 
  -5  11   5     1444.70     1433.90     79.38 o 
  -4  11   5     4707.51     4660.51    110.88 o 
  -3  11   5     3431.12     3187.32     90.60 o 
  -2  11   5     1133.15     1098.56    116.09 o 
  -1  11   5      192.44      161.34     37.59 o 
   0  11   5     1603.69     1667.08     73.36 o 
   1  11   5     4006.65     3706.18    102.63 o 
   2  11   5     3151.71     3098.07     97.22 o 
   3  11   5      993.98     1016.36     56.97 o 
   4  11   5      380.19      523.87    176.29 o 
   5  11   5       15.45       -3.53     48.67 o 
   6  11   5      213.88      148.62     62.26 o 
  -6  12   5     1691.67     1616.89    115.78 o 
  -5  12   5     1226.85     1189.15     76.65 o 
  -4  12   5       20.87      -43.46     43.46 o 
  -3  12   5      976.57      941.63     83.45 o 
  -2  12   5     3691.92     3393.48    104.69 o 
  -1  12   5     5374.12     5353.73    119.95 o 
   0  12   5     5173.25     5252.36    248.07 o 
   1  12   5     2108.97     2036.51     82.65 o 
   2  12   5      152.54      108.05     61.29 o 
   3  12   5     2641.35     2462.89     79.31 o 
   4  12   5     3233.71     3127.70    156.79 o 
   5  12   5     1400.72     1311.01     89.16 o 
   6  12   5      624.33      675.46     80.49 o 
  -6  13   5      845.27      783.33     94.15 o 
  -5  13   5     3507.98     3302.00    142.60 o 
  -4  13   5     4443.78     4377.75    112.36 o 
  -3  13   5     1882.00     1937.00     78.37 o 
  -2  13   5      242.19      279.92     52.08 o 
  -1  13   5        1.23      -14.71     33.92 o 
   0  13   5      591.24      652.50     56.06 o 
   1  13   5     2926.70     2926.93     97.12 o 
   2  13   5     4190.59     4286.35    116.83 o 
   3  13   5     2648.34     2606.61     82.02 o 
   4  13   5      676.06      577.22     67.98 o 
   5  13   5        1.63       49.14     54.50 o 
   6  13   5      245.42      271.13     68.69 o 
  -6  14   5     1042.63      919.71    105.80 o 
  -5  14   5      276.93      258.03     58.36 o 
  -4  14   5        5.19       19.84     46.21 o 
  -3  14   5      350.92      333.64     52.24 o 
  -2  14   5     2242.21     2134.58    127.32 o 
  -1  14   5     3455.20     3489.86    104.47 o 
   0  14   5     1354.75     1434.86     76.43 o 
   1  14   5      996.59     1007.81     67.03 o 
   2  14   5      241.83      184.83     52.62 o 
   3  14   5      856.46      885.77     58.53 o 
   4  14   5     2344.36     2399.56    187.53 o 
   5  14   5     2272.24     2473.76    115.26 o 
  -5  15   5      940.04      964.27     74.73 o 
  -4  15   5     1220.05     1189.67     76.04 o 
  -3  15   5      374.10      395.10     81.35 o 
  -2  15   5       32.44       27.83     65.32 o 
  -1  15   5       91.65      113.14     43.29 o 
   0  15   5      171.46      129.01     45.16 o 
   1  15   5      939.25      875.55     65.75 o 
   2  15   5      373.20      346.91     54.35 o 
   3  15   5      650.93      765.13     67.41 o 
   4  15   5     1119.43      967.94     81.21 o 
   5  15   5       30.22      -28.77     57.08 o 
  -5  16   5       26.78       -9.49     53.18 o 
  -4  16   5        0.11        6.94     47.39 o 
  -3  16   5       37.26       20.58     44.81 o 
  -2  16   5       85.99       92.86     70.62 o 
  -1  16   5      452.86      509.40     58.38 o 
   0  16   5       21.81       62.57     42.77 o 
   1  16   5       57.20       72.90     45.42 o 
   2  16   5      119.39       82.03     48.29 o 
   3  16   5      188.46      148.50     43.86 o 
   4  16   5       49.45       46.17     51.95 o 
   5  16   5      154.22      126.26     67.51 o 
  -5  17   5      152.95      117.60     56.54 o 
  -4  17   5      127.36      110.59     53.72 o 
  -3  17   5        5.90        2.17     46.51 o 
  -2  17   5      153.18       98.29     75.76 o 
  -1  17   5       24.80       34.41     56.82 o 
   0  17   5        1.10      -26.47     42.27 o 
   1  17   5      394.80      372.02     57.44 o 
   2  17   5      374.25      369.18     62.32 o 
   3  17   5       45.39        0.30     39.65 o 
   4  17   5        9.21       47.21     55.40 o 
  -4  18   5       18.07       35.29     52.59 o 
  -3  18   5       60.54      113.54     63.64 o 
  -2  18   5     1601.73     1614.02    128.57 o 
  -1  18   5     1210.57     1229.41    115.07 o 
   0  18   5       42.85       48.43     48.41 o 
   1  18   5      141.24      174.10     52.32 o 
   2  18   5      200.51      189.12     55.19 o 
   3  18   5       23.31       10.54     41.81 o 
   4  18   5     1186.52     1240.79    143.66 o 
  -4  19   5     1928.52     1985.09    125.99 o 
  -3  19   5     1004.27      902.85     85.94 o 
  -2  19   5      425.48      453.80     64.73 o 
  -1  19   5       17.99      -31.28     47.50 o 
   0  19   5      277.21      316.14    137.48 o 
   1  19   5     2977.72     3090.59    115.66 o 
   2  19   5     1539.87     1458.25     90.30 o 
   3  19   5      806.24      787.10     64.05 o 
  -3  20   5      774.74      803.93     86.56 o 
  -2  20   5     2137.51     2222.54    104.92 o 
  -1  20   5     2664.59     2901.14    147.64 o 
   0  20   5     1651.08     1613.61    122.06 o 
   1  20   5      852.04      822.02     76.66 o 
   2  20   5       20.31       -5.76     59.44 o 
   3  20   5      390.79      400.75    103.93 o 
  -2  21   5     1140.07     1262.04     88.96 o 
  -1  21   5       90.75      120.06     55.88 o 
   0  21   5      757.48      840.43     77.95 o 
   1  21   5     1734.49     1767.60     99.46 o 
   2  21   5     2587.55     2613.11    171.38 o 
  -1  22   5     2057.69     2012.60    149.60 o 
   0  22   5     1921.70     2013.58    127.44 o 
   1  22   5     1000.19      995.08    122.93 o 
  -7   0   6      344.19      199.48    135.38 o 
  -6   0   6       31.90       24.79    109.41 o 
  -5   0   6      227.32      198.33     65.66 o 
  -4   0   6      209.08      236.01     53.15 o 
  -3   0   6     1795.44     1987.24    108.79 o 
  -2   0   6     4866.39     5046.45    123.37 o 
  -1   0   6     9395.85     9361.02    164.63 o 
   0   0   6      667.80      707.45     54.60 o 
   1   0   6     1138.06     1075.87     84.12 o 
   2   0   6     1742.98     1679.56     76.80 o 
   3   0   6     4665.29     4568.34    140.50 o 
   4   0   6     3371.81     3182.06    112.42 o 
   5   0   6     1375.99     1436.94     92.55 o 
   6   0   6      163.69      267.98    137.95 o 
  -7   1   6      610.14      542.23    101.11 o 
  -6   1   6     2658.09     2645.05    103.66 o 
  -5   1   6     2055.97     2293.25    109.24 o 
  -4   1   6     1059.33     1050.12     53.30 o 
  -3   1   6      214.06      225.01     35.27 o 
  -2   1   6      238.12      314.79     57.19 o 
  -1   1   6      752.50      853.64     42.12 o 
   0   1   6     3694.06     3744.59     72.00 o 
   1   1   6     5376.01     5229.59    104.85 o 
   2   1   6     2831.82     2799.04     67.19 o 
   3   1   6       12.98       55.87     28.88 o 
   4   1   6       10.52      -30.68     30.68 o 
   5   1   6      461.92      459.11     47.02 o 
   6   1   6     2093.45     2267.01     84.36 o 
  -7   2   6      184.15      282.39     67.64 o 
  -6   2   6       11.76      -60.46    103.10 o 
  -5   2   6       25.05      -45.12     45.12 o 
  -4   2   6      354.86      267.84     49.61 o 
  -3   2   6     2485.84     2515.10    148.59 o 
  -2   2   6     1609.88     1619.79     56.15 o 
  -1   2   6     1949.69     2066.00    101.71 o 
   0   2   6      508.37      511.04     35.91 o 
   1   2   6       10.25       15.44     40.88 o 
   2   2   6      827.40      898.40     42.55 o 
   3   2   6     3557.18     3445.60     75.95 o 
   4   2   6     1973.13     2016.42     67.07 o 
   5   2   6      577.55      625.38     50.87 o 
   6   2   6       37.93       91.43     52.18 o 
  -6   3   6      888.51      898.97    114.90 o 
  -5   3   6      755.42      864.14     69.00 o 
  -4   3   6      290.29      330.82    117.38 o 
  -3   3   6        6.25      -30.92     37.81 o 
  -2   3   6      474.96      464.88     48.49 o 
  -1   3   6      864.28      892.55     43.70 o 
   0   3   6      251.91      286.80     31.42 o 
   1   3   6      128.66      108.19     25.66 o 
   2   3   6      758.28      813.70     47.16 o 
   3   3   6     1217.63     1205.13     51.63 o 
   4   3   6       43.17       28.63     32.22 o 
   5   3   6      544.02      552.83     58.15 o 
   6   3   6      601.58      675.72     67.13 o 
  -6   4   6      119.29      -11.11     56.19 o 
  -5   4   6        0.08      -56.94     56.94 o 
  -4   4   6      122.56      187.07     48.64 o 
  -3   4   6      158.74      116.20     57.14 o 
  -2   4   6      117.73      122.07     38.31 o 
  -1   4   6       46.37       65.25     34.49 o 
   0   4   6       75.08      106.57     45.40 o 
   1   4   6       61.86      105.27     28.83 o 
   2   4   6       19.31       20.09     28.21 o 
   3   4   6        6.28       31.87     32.36 o 
   4   4   6        3.49      -34.16     34.16 o 
   5   4   6      257.50      288.63     84.19 o 
   6   4   6        7.91       20.32     48.66 o 
  -6   5   6       14.27       47.51     55.95 o 
  -5   5   6      436.85      426.02     60.91 o 
  -4   5   6       59.29       74.46     46.59 o 
  -3   5   6      183.40      235.95     46.73 o 
  -2   5   6      180.69      193.90     50.14 o 
  -1   5   6      242.12      230.18     39.09 o 
   0   5   6      822.59      827.18     62.68 o 
   1   5   6     1394.32     1243.29     95.73 o 
   2   5   6      243.19      251.57     35.51 o 
   3   5   6        1.40      -26.01     30.30 o 
   4   5   6       63.60       20.24     37.07 o 
   5   5   6      275.21      269.85     57.10 o 
   6   5   6      101.19      111.26     51.66 o 
  -6   6   6        8.07      -12.31     55.44 o 
  -5   6   6       96.56      129.57     53.13 o 
  -4   6   6      735.55      734.66     62.59 o 
  -3   6   6     2829.42     2613.55     88.23 o 
  -2   6   6     1457.83     1472.73     67.62 o 
  -1   6   6      461.46      477.37     46.45 o 
   0   6   6       21.27      -47.44     47.44 o 
   1   6   6        8.96       10.61     32.67 o 
   2   6   6       65.25       41.68     35.65 o 
   3   6   6     1291.54     1234.27     61.20 o 
   4   6   6     2244.46     2094.13    115.84 o 
   5   6   6      802.65      824.47     65.72 o 
   6   6   6      234.30      302.05     57.84 o 
  -6   7   6     1942.07     2179.55    102.52 o 
  -5   7   6      662.64      564.60     67.27 o 
  -4   7   6     1213.25     1146.26     77.56 o 
  -3   7   6      869.90      873.91     61.42 o 
  -2   7   6      661.67      619.71     57.19 o 
  -1   7   6     1837.05     1910.85    115.70 o 
   0   7   6      941.81      990.62     93.11 o 
   1   7   6     3347.95     3360.90    193.20 o 
   2   7   6     3421.25     3371.42    102.00 o 
   3   7   6      381.62      285.92     51.65 o 
   4   7   6        3.19       -0.25     44.07 o 
   5   7   6      919.90      920.32     66.41 o 
   6   7   6     2371.49     2439.33    103.46 o 
  -6   8   6      629.33      578.89     89.24 o 
  -5   8   6     1116.56     1061.17     78.70 o 
  -4   8   6     5387.99     5131.28    122.39 o 
  -3   8   6     2147.81     2079.58     81.35 o 
  -2   8   6      398.39      454.66     53.28 o 
  -1   8   6     2467.71     2422.11    123.92 o 
   0   8   6     1503.48     1517.16    108.71 o 
   1   8   6       88.95       93.38     38.89 o 
   2   8   6     1249.15     1234.29     70.65 o 
   3   8   6     2451.33     2447.84     79.54 o 
   4   8   6     3030.99     2789.98    110.32 o 
   5   8   6     2323.65     2531.13    149.54 o 
   6   8   6      722.25      879.13     86.95 o 
  -6   9   6     4024.56     3762.39    154.31 o 
  -5   9   6     2092.69     1998.80     95.22 o 
  -4   9   6      258.00      260.96     63.46 o 
  -3   9   6      101.98       28.44     42.32 o 
  -2   9   6       10.14      -38.40     38.40 o 
  -1   9   6     1429.11     1509.09    158.27 o 
   0   9   6     3817.91     3992.53    160.72 o 
   1   9   6     2078.24     2114.98     84.75 o 
   2   9   6     2590.07     2724.11     97.09 o 
   3   9   6     1214.32     1259.93     80.35 o 
   4   9   6       13.78       53.85     47.41 o 
   5   9   6     1370.42     1435.83    165.10 o 
  -6  10   6       19.95      -56.63     56.63 o 
  -5  10   6      191.46      176.57     58.78 o 
  -4  10   6      220.68       86.23     51.25 o 
  -3  10   6     2869.78     2708.42    256.93 o 
  -2  10   6     2719.95     2678.91     86.50 o 
  -1  10   6      630.27      700.43     89.19 o 
   0  10   6       73.60       69.51     60.73 o 
   1  10   6       19.64        3.36     35.86 o 
   2  10   6      592.71      615.92     80.11 o 
   3  10   6     1794.13     1748.80     73.35 o 
   4  10   6     1905.76     1776.32     96.23 o 
   5  10   6     1852.20     1788.49    120.52 o 
  -5  11   6      478.73      505.25     66.62 o 
  -4  11   6     1611.28     1510.72     80.10 o 
  -3  11   6        3.16       15.44     43.36 o 
  -2  11   6      166.56      163.38     53.75 o 
  -1  11   6       41.89      -31.43     59.37 o 
   0  11   6     1432.03     1612.12    118.72 o 
   1  11   6     1278.31     1365.11     77.38 o 
   2  11   6      649.71      628.63     82.24 o 
   3  11   6       22.95       47.73     38.21 o 
   4  11   6       16.66       43.20     47.66 o 
   5  11   6      250.78      252.35     65.27 o 
  -5  12   6       21.17      -52.63     52.63 o 
  -4  12   6      125.82       28.63     50.73 o 
  -3  12   6       64.27       29.99     45.45 o 
  -2  12   6      599.01      649.22     70.70 o 
  -1  12   6      252.52      249.25     75.60 o 
   0  12   6       42.61       40.17     64.08 o 
   1  12   6        0.16        2.30     38.87 o 
   2  12   6      110.39       15.17     42.65 o 
   3  12   6      326.96      331.54     48.80 o 
   4  12   6        9.16      -33.04     45.02 o 
   5  12   6        3.00       -2.46     53.54 o 
  -5  13   6      120.33      124.90     58.11 o 
  -4  13   6        9.33      -48.54     48.54 o 
  -3  13   6       27.07      -18.09     44.77 o 
  -2  13   6       88.84       93.12     69.84 o 
  -1  13   6      251.99      202.22     75.90 o 
   0  13   6       54.23        9.94     67.79 o 
   1  13   6       91.31      159.33     46.78 o 
   2  13   6       53.37       69.92     44.58 o 
   3  13   6      256.89      220.76     46.66 o 
   4  13   6      180.96      148.27     59.60 o 
   5  13   6      129.09      191.44     85.39 o 
  -5  14   6       16.54      -52.19     54.58 o 
  -4  14   6     1014.49     1114.18    138.47 o 
  -3  14   6      598.01      710.61     78.56 o 
  -2  14   6      638.00      762.80     76.43 o 
  -1  14   6      201.62      152.39     77.85 o 
   0  14   6       96.14      -63.42     65.57 o 
   1  14   6       25.57       17.39     43.04 o 
   2  14   6       50.65        7.70     46.98 o 
   3  14   6     1023.77     1081.88     67.16 o 
   4  14   6     1670.55     1694.34    101.57 o 
  -4  15   6      899.34      952.81     76.02 o 
  -3  15   6      110.76       33.43     61.08 o 
  -2  15   6       68.81       49.66     57.28 o 
  -1  15   6      503.79      509.19     95.98 o 
   0  15   6     1163.99     1170.26    115.53 o 
   1  15   6     3705.09     3766.47    122.32 o 
   2  15   6     1834.35     1826.30     93.70 o 
   3  15   6      191.17      203.42     50.03 o 
   4  15   6      262.47      248.86     64.81 o 
  -4  16   6      350.22      383.24     62.45 o 
  -3  16   6     1115.90     1166.94     93.63 o 
  -2  16   6     4200.05     4189.03    189.68 o 
  -1  16   6     1798.53     2067.11    143.83 o 
   0  16   6      198.83      134.79     91.06 o 
   1  16   6       99.20       91.76     51.85 o 
   2  16   6      996.16      993.63     78.64 o 
   3  16   6     1741.62     1823.67     83.57 o 
  -3  17   6      107.74      202.59     83.54 o 
  -2  17   6      205.11      276.31     91.16 o 
  -1  17   6      633.05      600.26    103.77 o 
   0  17   6     4841.94     4977.31    140.88 o 
   1  17   6     4290.54     4360.68    135.27 o 
   2  17   6      901.22      815.53     75.55 o 
   3  17   6      107.96       97.52     48.05 o 
  -3  18   6     1472.41     1242.64    162.19 o 
  -2  18   6     1831.24     1731.11    144.23 o 
  -1  18   6      528.24      803.50    112.29 o 
   0  18   6      379.33      346.85     62.03 o 
   1  18   6        6.59       57.05     51.69 o 
   2  18   6     1507.20     1794.79    100.34 o 
  -1  19   6      681.71      822.66    116.32 o 
   0  19   6      784.19      696.40    157.75 o 
   1  19   6      493.25      441.98     69.28 o 
  -5   1   7      744.36      907.08    107.19 o 
  -4   1   7        7.49      -82.30     84.44 o 
  -3   1   7     1340.01     1441.50     76.95 o 
  -2   1   7      390.54      408.44     53.38 o 
  -1   1   7       17.42       61.79     32.28 o 
   0   1   7      538.54      532.58     49.69 o 
   1   1   7      606.50      574.54     56.06 o 
   2   1   7       26.98      -38.23     38.23 o 
   3   1   7      262.90      293.70     61.06 o 
   4   1   7       67.82       16.36     36.38 o 
   5   1   7      107.46      134.47     44.00 o 
  -5   2   7     1691.01     1703.94     91.77 o 
  -4   2   7     1823.19     2021.39    147.47 o 
  -3   2   7     1370.45     1618.04     80.56 o 
  -2   2   7      472.61      447.33     53.77 o 
  -1   2   7       96.07       17.88     38.94 o 
   0   2   7     1220.84     1348.35     61.68 o 
   1   2   7      451.82      620.28     46.94 o 
   2   2   7      866.51      784.64     54.50 o 
   3   2   7      989.39     1056.41     78.32 o 
   4   2   7      375.63      416.82     46.91 o 
   5   2   7      254.62      261.79     55.91 o 
  -5   3   7      443.20      389.80     65.39 o 
  -4   3   7       39.87       -0.15     47.56 o 
  -3   3   7     1019.95     1085.83     72.71 o 
  -2   3   7     3311.91     3413.29     98.81 o 
  -1   3   7     3011.80     3110.43     91.79 o 
   0   3   7     2183.77     2390.09     96.53 o 
   1   3   7      438.66      543.46     55.62 o 
   2   3   7        1.15       -8.58     54.47 o 
   3   3   7      118.59      153.51     52.97 o 
   4   3   7      932.93     1019.92     85.33 o 
   5   3   7     2613.12     2782.10    101.46 o 
  -5   4   7     2400.87     2355.48    130.19 o 
  -4   4   7     3846.57     3715.55    114.08 o 
  -3   4   7     2342.90     2396.50     94.39 o 
  -2   4   7      903.24      960.80     94.53 o 
  -1   4   7        6.08       29.65     47.43 o 
   0   4   7     2078.22     2076.95    211.99 o 
   1   4   7     1590.83     1515.82     83.85 o 
   2   4   7     2194.92     2115.79     95.10 o 
   3   4   7     2468.27     2406.30    147.79 o 
   4   4   7      697.60      603.80     58.52 o 
   5   4   7       63.33       33.71     48.40 o 
  -5   5   7      113.83       99.14    135.73 o 
  -4   5   7      123.48      103.30     54.88 o 
  -3   5   7      418.33      436.36     66.64 o 
  -2   5   7     2411.69     2467.08    114.55 o 
  -1   5   7     3523.01     3491.57    117.36 o 
   0   5   7     3387.84     3213.65    112.77 o 
   1   5   7     1189.20     1292.49     81.26 o 
   2   5   7        1.29      164.75     69.17 o 
   3   5   7     1088.65     1120.64     79.84 o 
   4   5   7     1126.00     1002.29    163.01 o 
   5   5   7     1364.53     1302.08     80.56 o 
  -5   6   7     1320.16     1212.01     85.35 o 
  -4   6   7     2427.00     2258.07     97.45 o 
  -3   6   7     1612.86     1691.19    114.45 o 
  -2   6   7       72.41       56.80     46.47 o 
  -1   6   7       32.24       23.92     50.05 o 
   0   6   7      199.33      268.90     56.29 o 
   1   6   7     1264.80     1341.09     82.61 o 
   2   6   7     2643.83     2631.50    145.86 o 
   3   6   7      928.25      991.88    206.39 o 
   4   6   7      242.19      280.71     60.79 o 
   5   6   7       82.93       69.11     58.63 o 
  -5   7   7       56.90       84.24     60.72 o 
  -4   7   7      112.76       98.58     54.06 o 
  -3   7   7       19.22       13.70     47.04 o 
  -2   7   7      380.90      364.69     54.56 o 
  -1   7   7     1658.00     1655.52     92.51 o 
   0   7   7      865.15      826.23     73.30 o 
   1   7   7       72.66       96.12     68.00 o 
   2   7   7       68.60      138.96     73.86 o 
   3   7   7      236.28      264.04     56.81 o 
   4   7   7      429.11      446.61     66.66 o 
   5   7   7      516.10      568.88    103.84 o 
  -5   8   7       93.22       97.11     61.49 o 
  -4   8   7       26.39       33.15     50.87 o 
  -3   8   7       57.85      130.64     52.94 o 
  -2   8   7       14.17      -30.80     69.97 o 
  -1   8   7       10.63      -20.39     49.54 o 
   0   8   7       64.09       62.50     62.34 o 
   1   8   7       12.71      -18.20     64.55 o 
   2   8   7        8.15       59.19     71.64 o 
   3   8   7        3.12      -42.60     42.60 o 
   4   8   7      108.16       69.71     51.50 o 
  -5   9   7        8.84      -85.39     85.39 o 
  -4   9   7       17.47        9.77     64.15 o 
  -3   9   7       34.24       50.53     73.62 o 
  -2   9   7      811.71      788.21     79.22 o 
  -1   9   7      185.19      234.28     61.42 o 
   0   9   7       14.40       70.84     52.69 o 
   1   9   7       18.12       -2.42     65.94 o 
   2   9   7        2.65       -3.40     67.52 o 
   3   9   7       72.56      126.22     52.04 o 
   4   9   7      122.97      115.52     84.79 o 
  -4  10   7     1632.47     1601.06     88.12 o 
  -3  10   7      185.25      281.79     57.57 o 
  -2  10   7      639.91      771.39    283.07 o 
  -1  10   7      190.46      123.82     57.61 o 
   0  10   7      380.04      305.86     83.19 o 
   1  10   7     1263.32     1246.60    119.10 o 
   2  10   7     1156.66     1155.10    116.45 o 
   3  10   7     1141.11     1082.10     82.00 o 
   4  10   7      108.86       83.48     64.76 o 
  -4  11   7       40.17        6.59     55.14 o 
  -3  11   7      389.92      311.15     72.13 o 
  -2  11   7     1929.97     1957.69    106.88 o 
  -1  11   7     2209.09     2293.02    111.02 o 
   0  11   7     1791.95     1976.26    139.43 o 
   1  11   7      640.85      632.48     99.74 o 
   2  11   7      104.97      157.75     81.38 o 
   3  11   7      265.27      244.47     50.18 o 
   4  11   7      407.69      378.42     68.54 o 
  -4  12   7     2305.23     2474.01    135.46 o 
  -3  12   7     2625.02     2330.00    118.85 o 
  -2  12   7      937.83      933.89     86.65 o 
  -1  12   7        2.16      -45.78     52.90 o 
   0  12   7      394.37      445.88     94.74 o 
   1  12   7     2656.35     2729.93    159.54 o 
   2  12   7     3810.37     3700.67    181.10 o 
   3  12   7     1272.35     1210.86    104.36 o 
  -3  13   7     1474.10     1304.81     99.20 o 
  -2  13   7     2561.07     2536.50    177.21 o 
  -1  13   7     2897.91     2920.19    207.62 o 
   0  13   7     1208.81     1452.60    132.64 o 
   1  13   7      195.15      156.05     83.60 o 
   2  13   7       38.75      -21.67     75.74 o 
   3  13   7       79.34       50.62     88.59 o 
  -3  14   7     2166.51     2336.30    122.58 o 
  -2  14   7     1142.65     1071.12     92.80 o 
  -1  14   7       46.52      -19.73     59.37 o 
   0  14   7      995.93      987.16    118.92 o 
   1  14   7      995.55     1118.89    125.03 o 
   2  14   7      725.55      795.48    121.54 o 
  -2  15   7      457.03      418.47     96.53 o 
  -1  15   7      454.61      389.89     99.92 o 
   0  15   7      213.21       51.35     85.09 o 
   1  15   7      179.76      157.93     90.71 o 
   2  15   7      134.31       93.37     55.70 o 
  -1  16   7      131.74      136.31     90.66 o 
   0  16   7      122.06       20.29     85.32 o 
  -4   0   8     1203.14     1251.81    167.76 o 
  -3   0   8     1250.77     1249.16    169.19 o 
  -2   0   8       30.39      -39.92     98.65 o 
  -1   0   8     1284.41     1278.25    145.77 o 
   0   0   8     3191.44     3275.69    157.03 o 
   1   0   8     3330.93     3613.32    141.09 o 
   3   0   8      148.87      201.14     87.20 o 
  -4   1   8      813.05      565.23    107.41 o 
  -3   1   8     3233.74     3226.75    149.53 o 
  -2   1   8     1628.32     1767.08    229.86 o 
  -1   1   8     1504.21     1686.36     98.61 o 
   0   1   8      594.27      589.62     93.31 o 
   1   1   8       34.70       47.75     85.08 o 
   2   1   8      688.39      684.80     72.37 o 
   3   1   8     1721.97     1724.42    161.71 o 
  -4   2   8      465.58      586.91    208.95 o 
  -3   2   8      258.60      275.62     90.02 o 
  -2   2   8       57.27       54.64     50.68 o 
  -1   2   8      331.10      324.05     65.71 o 
   0   2   8     1867.56     1790.61    129.86 o 
   1   2   8     2102.11     2037.13    136.65 o 
   2   2   8     1751.73     1823.70    141.99 o 
   3   2   8       63.50       59.02     56.74 o 
  -4   3   8      112.33      146.59    151.50 o 
  -3   3   8      440.58      416.37     66.90 o 
  -2   3   8      548.97      590.43     67.93 o 
  -1   3   8      497.36      343.06     67.77 o 
   0   3   8        3.31        8.89     51.94 o 
   1   3   8       52.13       95.05     73.50 o 
   2   3   8       16.85      -46.19     49.69 o 
   3   3   8      200.75      210.49     92.25 o 
  -4   4   8      196.34      219.37     64.39 o 
  -3   4   8       39.66       46.75     56.00 o 
  -2   4   8       21.33       -6.86     50.45 o 
  -1   4   8        0.11      -39.39     86.99 o 
   0   4   8       30.51       15.49     55.82 o 
   1   4   8        0.67      -31.47     65.01 o 
   2   4   8       23.35       -6.61     51.88 o 
   3   4   8       61.10       57.67     82.92 o 
  -3   5   8      184.09       68.77     57.59 o 
  -2   5   8      160.59      105.57     61.56 o 
  -1   5   8      440.67      711.52     80.84 o 
   0   5   8      176.51      143.91     75.66 o 
   1   5   8       77.64       60.18     68.63 o 
   2   5   8       12.12      -50.38     50.38 o 
   3   5   8      180.16      288.88     99.04 o 
  -3   6   8      373.36      247.89     61.79 o 
  -2   6   8       51.17      -16.01     60.11 o 
  -1   6   8     1128.61     1049.09    104.24 o 
   0   6   8      636.86      714.34     80.35 o 
   1   6   8      686.70      771.94    108.03 o 
   2   6   8     1041.77     1047.39     87.38 o 
   3   6   8      264.15      254.19    101.73 o 
  -3   7   8     1867.88     2062.69     99.35 o 
  -2   7   8     2656.66     2670.79    124.39 o 
  -1   7   8     1619.05     1785.02    108.56 o 
   0   7   8      772.13      881.46     84.32 o 
   1   7   8        8.40       80.92     57.75 o 
   2   7   8     1327.14     1340.01    126.49 o 
  -3   8   8      219.01      159.46    140.20 o 
  -2   8   8       10.77       71.95     99.65 o 
  -1   8   8      765.63      744.97     85.84 o 
   0   8   8     2994.19     3257.02    129.28 o 
   1   8   8     3003.40     2972.04    140.57 o 
   2   8   8     1773.23     1727.98    144.01 o 
  -2   9   8     1748.10     1565.74    109.70 o 
  -1   9   8     3117.85     3023.09    132.90 o 
   0   9   8      859.05     1081.57     93.22 o 
   1   9   8      140.02      217.32     67.98 o 
   2   9   8     1146.07     1088.60    127.39 o 
  -2  10   8      164.40      190.76     70.40 o 
  -1  10   8      503.42      587.17     83.72 o 
   0  10   8      984.25     1000.26    115.12 o 
   1  10   8     1435.60     1557.10    103.23 o 
  -1  11   8      212.05      137.77     73.10 o 
   0  11   8        7.74      -36.22     63.54 o 
                                                 
